# Supplementary material for: Sex differences in implicit processing of allocentric relationships between objects and location in a Simon task
Source: PLoS One. 2020 Jul 22;15(7):e0235964. doi: 10.1371/journal.pone.0235964 (PMC7375599; doi:10.1371/journal.pone.0235964)
Supplement: S1 File — (XLSX) [file pone.0235964.s001.xlsx]

## Sheet: data file Simon Task particpant
/Problem	Title	is	'Simon	Box	Task	N	eq	93'.
/Input	Variables	are	51	Format	is	free.
/Variable	Names	are	ID,	sex,	Order,																		ID,
	bLOVrt,	bLOVsd,	bLOVp,	bLIVrt,	bLIVsd,	bLIVp,																	sex,	male = 1; female = 2
	bROVrt,	bROVsd,	bROVp,	bRIVrt,	bRIVsd,	bRIVp,	bLOIVrt,																Order,	Box/NoBox = 1; NoBox/Box = 2
	bLOIVsd,	bLOIVp,	bLIIVrt,	bLIIVsd,																			bLOVrt,	box,left,outer,congruent, mean reaction time
	bLIIVp,	bROIVrt,	bROIVsd,	bROIVp,																			bLOVsd,	box,left,outer,congruent, reaction time Standard Deviation
	bRIIVrt,	bRIIVsd,	bRIIVp,	nbLOVrt,																			bLOVp,	box,left,outer,congruent, mean accuracy-percent correct
	nbLOVsd,	nbLOVp,	nbLIVrt,	nbLIVsd,																			bLIVrt,	box,left,inner,congruent, mean reaction time
	nbLIVp,	nbROVrt,	nbROVsd,	nbROVp	,nbRIVrt,																		bLIVsd,	box,left,inner,congruent, reaction time Standard Deviation
	nbRIVsd,	nbRIVp,	nbLOIVrt,	nbLOIVsd,																			bLIVp,	box,left,inner,congruent, mean accuracy-percent correct
	nbLOIVp,	nbLIIVrt,	nbLIIVsd,	nbLIIVp,																			bROVrt,	box,right,outer,congruent, mean reaction time
	nbROIVrt,	nbROIVsd,	nbROIVp,	nbRIIVrt,													ID,	sex,	Order,				bROVsd,	box,right,outer,congruent, reaction time Standard Deviation
	nbRIIVsd,	nbRIIVp,	t1,t2,t3,t4,t5,t6,t7,t8,t9,t10,												bLOVrt,	bLOVsd,	bLOVp,	bLIVrt,	bLIVsd,	bLIVp,			bROVp,	box,left,right,congruent, mean accuracy-percent correct
	t11,t12,t13,t14,t15,t16,t17,t18,t19,t20,t21,t22,t23,t24,														bROVrt,	bROVsd,	bROVp,	bRIVrt,	bRIVsd,	bRIVp,	bLOIVrt,		bRIVrt,	box,left,right,congruent, mean reaction time
	t25,t26,t27,t28,t29,t30,t31,t32,t33,t34,t35,t36,t37,t38,														bLOIVsd,	bLOIVp,	bLIIVrt,	bLIIVsd,					bRIVsd,	box,left,right,congruent, reaction time Standard Deviation
	t39,t40,t41,t42,t43,t44,t45,t46,t47,t48,t49,t50.														bLIIVp,	bROIVrt,	bROIVsd,	bROIVp,					bRIVp,	box,left,right,congruent, mean accuracy-percent correct
	add	=	50												bRIIVrt,	bRIIVsd,	bRIIVp,	nbLOVrt,					bLOIVrt,	box,left,outer,incongruent, mean reaction time
/Transform															nbLOVsd,	nbLOVp,	nbLIVrt,	nbLIVsd,					bLOIVsd,	box,left,outer,incongruent, reaction time Standard Deviation
	t1	=	(bLOVrt	-	nbLOVrt).	t2	=	(bLIVrt	-	nbLIVrt).					nbLIVp,	nbROVrt,	nbROVsd,	nbROVp	,nbRIVrt,				bLOIVp,	box,left,outer,incongruent, mean accuracy-percent correct
	t3	=	(bLOIVrt	-	nbLOIVrt).	t4	=	(bLIIVrt	-	nbLIIVrt).					nbRIVsd,	nbRIVp,	nbLOIVrt,	nbLOIVsd,					bLIIVrt,	box,left,inner,incongruent, mean reaction time
	t5	=	(bROVrt	-	nbROVrt).	t6	=	(bRIVrt	-	nbRIVrt).					nbLOIVp,	nbLIIVrt,	nbLIIVsd,	nbLIIVp,					bLIIVsd,	box,left,inner,congruent, reaction time Standard Deviation
	T7	=	(bROIVrt	-	nbROIVrt).	t8	=	(bRIIVrt	-	nbRIIVrt).					nbROIVrt,	nbROIVsd,	nbROIVp,	nbRIIVrt,					bLIIVp,	box,left,inner,incongruent, mean accuracy-percent correct
	T9	=	sum	(bLOVrt,bLIVrt,bROVrt,	bRIVrt,	bLOIVrt,									nbRIIVsd,	nbRIIVp,							bROIVrt,	box,right,outer,incongruent, mean reaction time
	bLIIVrt,bROIVrt,bRIIVrt)/8.																						bROIVsd,	box,right,outer,incongruent, reaction time Standard Deviation
	T10	=	sum	(nbLOVrt,nbLIVrt,nbROVrt,nbRIVrt,nbLOIVrt,																			bROIVp,	box,left,right,incongruent, mean accuracy-percent correct
	nbLIIVrt,nbROIVrt,nbRIIVrt)/8.																						bRIIVrt,	box,left,right,incongruent, mean reaction time
	if(order	eq	3)	then	use	=	0																bRIIVsd,	box,left,right,incongruent, reaction time Standard Deviation
	t11	=	10	+	(log(bLOVrt)).	t12	=	10	+	(log(bLIVrt)).													bRIIVp,	box,left,right,incongruent, mean accuracy-percent correct
	t13	=	10	+	(log(bROVrt)).	t14	=	10	+	(log(bRIVrt)).													nbLOVrt,	nobox,left,outer,congruent, mean reaction time
	t15	=	10	+	(log(bLOIVrt)).	t16	=	10	+	(log(bLIIVrt)).													nbLOVsd,	nobox,left,outer,congruent, reaction time Standard Deviation
	t17	=	10	+	(log(bROIVrt)).	t18	=	10	+	(log(bRIIVrt)).													nbLOVp,	nobox,left,outer,congruent, mean accuracy-percent correct
	t19	=	10	+	(log(nbLOVrt)).	t20	=	10	+	(log(nbLIVrt)).													nbLIVrt,	nobox,left,inner,congruent, mean reaction time
	t21	=	10	+	(log(nbROVrt)).	t22	=	10	+	(log(nbRIVrt)).													nbLIVsd,	nobox,left,inner,congruent, reaction time Standard Deviation
	t23	=	10	+	(log(nbLOIVrt)).	t24	=	10	+	(log(nbLIIVrt)).													nbLIVp,	nobox,left,inner,congruent, mean accuracy-percent correct
	t25	=	10	+	(log(nbROIVrt)).	t26	=	10	+	(log(nbRIIVrt)).													nbROVrt,	nobox,right,outer,congruent, mean reaction time
	t27	=	(bLOIVrt	-	bLOVrt).	t28	=	(bROIVrt	-	bROVrt).													nbROVsd,	nobox,right,outer,congruent, reaction time Standard Deviation
	t29	=	(bLIIVrt	-	bLIVrt).	t30	=	(bRIIVrt	-	bRIVrt).													nbROVp	nobox,left,right,congruent, mean accuracy-percent correct
	t31	=	(nbLOIVrt	-	nbLOVrt).	t32	=	(nbROIVrt	-	nbROVrt).													,nbRIVrt,	nobox,left,right,congruent, mean reaction time
	t33	=	(nbLIIVrt	-	nbLIVrt).	t34	=	(nbRIIVrt	-	nbRIVrt).													nbRIVsd,	nobox,left,right,congruent, reaction time Standard Deviation
	T35	=	sum	(bLOVp,bROVp)/2.																			nbRIVp,	nobox,left,right,congruent, mean accuracy-percent correct
	T36	=	sum	(bLIVp,bRIVp)/2.																			nbLOIVrt,	nobox,left,outer,incongruent, mean reaction time
	T37	=	sum	(bLOIVp,bROIVp)/2.																			nbLOIVsd,	nobox,left,outer,incongruent, reaction time Standard Deviation
	T38	=	sum	(bLIIVp,bRIIVp)/2.																			nbLOIVp,	nobox,left,outer,incongruent, mean accuracy-percent correct
	T39	=	sum	(nbLOVp,nbROVp)/2.																			nbLIIVrt,	nobox,left,inner,incongruent, mean reaction time
	T40	=	sum	(nbLIVp,nbRIVp)/2.																			nbLIIVsd,	nobox,left,inner,congruent, reaction time Standard Deviation
	T41	=	sum	(nbLOIVp,nbROIVp)/2.																			nbLIIVp,	nobox,left,inner,incongruent, mean accuracy-percent correct
	T42	=	sum	(nbLIIVp,nbRIIVp)/2.																			nbROIVrt,	nobox,right,outer,incongruent, mean reaction time
	t43	=	sum	(bLOVp,bROVp,bLIVp,bRIVp)/4.																			nbROIVsd,	nobox,right,outer,incongruent, reaction time Standard Deviation
	t44	=	sum	(bLOIVp,bROIVp,bLIIVp,bRIIVp)/4.																			nbROIVp,	nobox,left,right,incongruent, mean accuracy-percent correct
	t45	=	sum	(nbLOVp,nbROVp,nbLIVp,nbRIVp)/4.																			nbRIIVrt,	nobox,left,right,incongruent, mean reaction time
	t46	=	sum	(nbLOIVp,nbROIVp,nbLIIVp,nbRIIVp)/4.																			nbRIIVsd,	nobox,left,right,incongruent, reaction time Standard Deviation
	t47	=	t36-35.	t48	=	t38-t37.	t49	=	t30-t39.	t50	=	t42-t41.											nbRIIVp,	nobox,left,right,incongruent, mean accuracy-percent correct
/Group	codes(sex)	are	1,2.	names(sex)	are	male,female.
	codes(order)	are	1,2.	Names(order)	are	box,nonox.
/Design	grouping	is	sex,	order.	dependent	are	t47	to	t50.	levels	are	2,2.
	Names	are	BnB,congruent.
/end
1	1	1	0.465	0.044	1	0.487	0.07	1
	0.435	0.049	1	0.516	0.11	1	0.513	0.037	1
	0.468	0.074	1	0.545	0.057	1	0.51	0.154	1
	0.497	0.066	1	0.458	0.09	1	0.417	0.057	1
	0.46	0.074	1	0.476	0.053	0.88	0.518	0.146	1
	0.509	0.038	1	0.457	0.036	0.88
2	1	1	0.496	0.142	1	0.497	0.069	1
	0.463	0.099	1	0.537	0.094	1	0.63	0.112	0.857
	0.528	0.068	1	0.556	0.068	0.88	0.495	0.052	1
	0.444	0.049	1	0.486	0.08	1	0.442	0.076	0.88
	0.437	0.032	1	0.551	0.1	0.88	0.471	0.065	1
	0.482	0.045	1	0.489	0.078	0.88
3	1	1	0.389	0.07	1	0.416	0.107	0.88
	0.418	0.084	0.88	0.479	0.076	1	0.463	0.057	0.75
	0.397	0.054	1	0.432	0.047	0.5	0.452	0.032	1
	0.409	0.085	1	0.432	0.123	1	0.385	0.095	1
	0.445	0.071	1	0.473	0.05	0.75	0.396	0.05	0.75
	0.44	0.089	0.75	0.45	0.046	0.75
4	1	1	0.429	0.07	1	0.562	0.111	1
	0.549	0.108	1	0.663	0.165	1	0.594	0.054	0.875
	0.537	0.114	0.88	0.561	0.055	0.88	0.54	0.122	0.88
	0.536	0.328	0.88	0.404	0.077	1	0.497	0.11	0.88
	0.497	0.083	1	0.474	0.093	0.75	0.464	0.082	1
	0.514	0.141	0.88	0.516	0.055	0.63
5	1	1	0.365	0.043	1	0.412	0.069	0.88
	0.355	0.045	1	0.382	0.065	1	0.485	0.076	0.75
	0.393	0.055	0.88	0.412	0.067	0.88	0.407	0.045	0.88
	0.373	0.046	0.88	0.37	0.028	1	0.326	0.019	1
	0.361	0.041	1	0.449	0.047	1	0.408	0.043	0.88
	0.426	0.045	0.63	0.394	0.053	1
6	1	1	0.406	0.051	1	0.385	0.057	1
	0.358	0.057	0.88	0.424	0.066	1	0.447	0.091	0.75
	0.427	0.082	0.75	0.47	0.107	0.63	0.436	0.06	0.63
	0.344	0.043	0.75	0.401	0.053	1	0.336	0.056	0.75
	0.347	0.036	0.88	0.373	0.039	1	0.516	0.178	0.75
	0.425	0.073	0.5	0.367	0.061	0.63
7	1	1	0.406	0.093	1	0.467	0.155	0.75
	0.387	0.076	0.88	0.442	0.1	1	0.387	0.063	0.63
	0.436	0.085	0.88	0.442	0.06	0.63	0.408	0.052	0.88
	0.382	0.092	0.88	0.345	0.068	1	0.328	0.043	0.88
	0.336	0.039	1	0.374	0.021	1	0.387	0.049	0.88
	0.401	0.059	0.38	0.368	0.04	0.75
8	1	1	0.426	0.133	1	0.396	0.057	0.88
	0.407	0.075	1	0.443	0.11	1	0.441	0.045	1
	0.391	0.054	0.88	0.429	0.038	0.88	0.406	0.046	1
	0.342	0.034	0.88	0.418	0.098	1	0.376	0.043	1
	0.377	0.05	1	0.381	0.024	1	0.399	0.049	1
	0.408	0.043	0.63	0.388	0.053	1
9	1	1	0.438	0.038	0.88	0.448	0.04	1
	0.446	0.08	1	0.412	0.037	0.88	0.481	0.031	0.875
	0.415	0.02	0.88	0.462	0.07	0.88	0.416	0.051	0.88
	0.516	0.229	0.88	0.424	0.022	0.88	0.461	0.091	1
	0.446	0.089	1	0.466	0.028	0.88	0.463	0.055	0.88
	0.454	0.091	0.88	0.402	0.04	1
10	1	1	0.39	0.013	0.88	0.441	0.038	1
	0.542	0.111	0.88	0.434	0.043	1	0.457	0.058	1
	0.452	0.053	1	0.443	0.077	1	0.428	0.044	0.88
	0.479	0.058	1	0.441	0.058	1	0.49	0.042	1
	0.41	0.058	1	0.497	0.079	0.88	0.501	0.029	1
	0.462	0.052	1	0.413	0.034	1
11	1	1	0.41	0.039	0.75	0.427	0.057	1
	0.394	0.069	1	0.377	0.056	1	0.472	0.066	1
	0.407	0.046	1	0.39	0.065	1	0.394	0.028	0.88
	0.435	0.052	1	0.418	0.059	0.88	0.425	0.11	0.88
	0.41	0.052	1	0.441	0.029	0.75	0.46	0.034	0.88
	0.487	0.169	1	0.419	0.063	1
12	1	1	0.404	0.025	0.88	0.412	0.039	0.88
	0.376	0.016	0.63	0.395	0.044	1	0.463	0.081	1
	0.401	0.038	0.75	0.402	0.05	1	0.377	0.055	0.88
	0.424	0.056	1	0.413	0.042	1	0.501	0.151	1
	0.405	0.082	1	0.494	0.028	0.63	0.403	0.034	0.63
	0.419	0.061	1	0.357	0.022	0.88
13	1	1	0.446	0.082	0.88	0.463	0.069	1
	0.515	0.096	1	0.423	0.075	1	0.519	0.088	1
	0.465	0.047	0.88	0.519	0.178	1	0.432	0.052	0.88
	0.473	0.067	1	0.479	0.079	0.88	0.504	0.094	0.88
	0.467	0.108	1	0.453	0.04	0.75	0.461	0.051	0.88
	0.492	0.065	0.75	0.447	0.054	1
14	1	1	0.49	0.043	0.88	0.644	0.088	0.88
	0.554	0.096	1	0.466	0.025	1	0.656	0.124	0.875
	0.666	0.136	1	0.47	0.052	1	0.45	0.044	0.88
	0.53	0.094	1	0.49	0.076	1	0.478	0.079	1
	0.426	0.053	1	0.565	0.11	1	0.536	0.05	0.88
	0.427	0.055	1	0.486	0.101	1
15	1	1	0.38	0.044	0.88	0.437	0.039	1
	0.456	0.085	1	0.474	0.084	1	0.428	0.075	0.875
	0.414	0.026	1	0.42	0.07	1	0.479	0.082	0.88
	0.433	0.035	1	0.453	0.03	1	0.442	0.065	1
	0.434	0.047	1	0.472	0.052	1	0.484	0.046	0.88
	0.412	0.077	1	0.431	0.068	1
16	1	1	0.554	0.096	1	0.644	0.088	0.88
	0.525	0.104	1	0.466	0.025	1	0.656	0.124	0.875
	0.666	0.136	1	0.656	0.124	0.88	0.53	0.094	1
	0.53	0.094	1	0.49	0.076	1	0.478	0.079	1
	0.426	0.053	1	0.656	0.124	0.88	0.426	0.053	1
	0.427	0.055	1	0.486	0.101	1
17	1	1	0.407	0.035	0.88	0.454	0.05	1
	0.484	0.116	0.88	0.453	0.053	1	0.518	0.141	0.875
	0.427	0.063	1	0.446	0.082	1	0.432	0.048	0.88
	0.475	0.053	1	0.472	0.032	1	0.453	0.072	1
	0.429	0.073	1	0.479	0.047	1	0.485	0.077	1
	0.44	0.036	1	0.372	0.038	1
18	2	1	0.633	0.122	1	0.646	0.111	1
	0.643	0.143	1	0.566	0.138	1	0.656	0.123	0.875
	0.565	0.172	1	0.633	0.113	1	0.696	0.135	1
	0.577	0.097	1	0.57	0.117	1	0.581	0.077	1
	0.547	0.063	1	0.743	0.158	1	0.564	0.148	0.88
	0.626	0.09	1	0.566	0.037	1
19	2	1	0.656	0.213	1	0.555	0.108	1
	0.601	0.068	1	0.505	0.088	1	0.574	0.092	1
	0.516	0.092	1	0.594	0.141	0.88	0.505	0.138	0.88
	0.452	0.115	1	0.413	0.087	1	0.399	0.072	1
	0.381	0.052	1	0.463	0.073	1	0.455	0.082	0.88
	0.474	0.072	0.88	0.458	0.04	0.88
20	2	1	0.551	0.184	1	0.615	0.103	0.88
	0.532	0.108	1	0.529	0.143	0.88	0.543	0.039	1
	0.533	0.071	0.88	0.633	0.056	0.75	0.545	0.073	1
	0.565	0.105	1	0.688	0.139	1	0.557	0.092	0.88
	0.555	0.094	0.88	0.598	0.07	1	0.572	0.09	0.88
	0.552	0.104	1	0.578	0.051	0.75
21	2	1	0.583	0.087	1	0.619	0.089	1
	0.598	0.133	1	0.585	0.12	1	0.673	0.141	0.875
	0.562	0.053	1	0.692	0.121	1	0.658	0.141	0.88
	0.549	0.141	1	0.538	0.138	1	0.496	0.091	1
	0.487	0.079	1	0.593	0.258	1	0.539	0.068	0.88
	0.528	0.088	0.88	0.504	0.064	1
22	2	1	0.538	0.182	1	0.505	0.059	1
	0.544	0.121	1	0.482	0.043	1	0.64	0.097	0.5
	0.501	0.078	0.75	0.53	0.055	0.75	0.518	0.161	0.63
	0.47	0.098	1	0.509	0.07	1	0.4	0.075	1
	0.463	0.079	1	0.501	0.076	1	0.519	0.044	1
	0.447	0.041	0.88	0.448	0.011	0.88
23	2	1	0.498	0.1	1	0.58	0.131	0.88
	0.661	0.239	1	0.561	0.161	1	0.599	0.131	0.875
	0.546	0.117	1	0.569	0.044	1	0.684	0.308	1
	0.609	0.15	1	0.526	0.078	1	0.554	0.136	1
	0.507	0.072	1	0.602	0.056	1	0.613	0.261	0.63
	0.581	0.079	1	0.57	0.1	0.88
24	2	1	0.624	0.139	1	0.748	0.223	1
	0.66	0.048	0.88	0.655	0.144	1	0.784	0.172	0.857
	0.687	0.167	0.75	0.708	0.198	0.88	0.724	0.199	0.88
	0.54	0.123	1	0.576	0.073	1	0.524	0.126	1
	0.565	0.084	1	0.753	0.12	0.75	0.652	0.066	0.71
	0.701	0.139	0.75	0.552	0.016	0.75
25	2	1	0.43	0.1	0.75	0.469	0.062	0.63
	0.319	0.041	0.88	0.444	0.101	1	0.379	0.065	1
	0.346	0.032	0.88	0.413	0.055	0.63	0.367	0.049	0.88
	0.347	0.037	0.75	0.367	0.089	0.88	0.365	0.067	1
	0.382	0.096	0.88	0.357	0.034	0.88	0.359	0.046	0.75
	0.376	0.066	0.75	0.352	0.034	0.75
26	2	1	0.455	0.142	1	0.508	0.091	1
	0.398	0.104	0.88	0.501	0.083	1	0.489	0.032	0.75
	0.407	0.076	0.75	0.541	0.082	1	0.471	0.061	0.88
	0.361	0.052	0.88	0.393	0.08	1	0.423	0.05	0.88
	0.396	0.049	0.88	0.431	0.04	0.88	0.453	0.087	0.88
	0.477	0.051	0.63	0.478	0.071	1
27	2	1	0.77	0.044	1	0.786	0.081	1
	0.825	0.057	1	0.835	0.105	0.88	0.865	0.156	1
	0.841	0.106	0.88	0.841	0.06	0.88	0.819	0.072	1
	0.748	0.067	0.88	0.759	0.048	1	0.829	0.076	1
	0.836	0.09	1	0.808	0.086	1	0.737	0.057	1
	0.806	0.043	0.88	0.773	0.038	1
28	2	1	0.543	0.12	1	0.509	0.085	1
	0.584	0.125	1	0.497	0.092	0.88	0.918	0.431	0.875
	0.493	0.08	0.75	0.533	0.133	0.88	0.478	0.045	0.88
	0.426	0.062	0.88	0.469	0.047	1	0.478	0.032	0.88
	0.543	0.101	0.88	0.457	0.055	1	0.457	0.049	1
	0.492	0.083	0.88	0.467	0.069	0.75
29	2	1	0.465	0.098	0.88	0.485	0.05	0.88
	0.524	0.142	0.88	0.589	0.085	1	0.518	0.065	1
	0.463	0.081	0.88	0.496	0.088	0.88	0.458	0.056	0.88
	0.388	0.047	0.88	0.41	0.087	1	0.438	0.072	1
	0.473	0.072	1	0.41	0.029	0.88	0.42	0.011	0.88
	0.481	0.052	0.63	0.482	0.08	0.88
31	2	1	0.576	0.114	1	0.736	0.115	0.75
	0.653	0.127	1	0.706	0.194	0.75	0.733	0.156	1
	0.619	0.086	0.75	0.656	0.159	0.88	0.623	0.116	1
	0.559	0.104	0.75	0.638	0.074	1	0.625	0.111	1
	0.531	0.099	1	0.595	0.214	0.75	0.597	0.074	0.88
	0.551	0.068	0.75	0.56	0.187	1
32	2	1	0.479	0.094	1	0.568	0.126	1
	0.592	0.205	1	0.513	0.136	0.75	0.546	0.142	0.875
	0.552	0.152	0.75	0.495	0.058	0.75	0.513	0.164	0.75
	0.45	0.081	0.88	0.425	0.101	1	0.51	0.161	0.88
	0.484	0.137	1	0.588	0.135	1	0.54	0.076	0.88
	0.492	0.074	0.75	0.482	0.082	0.88
33	2	1	0.582	0.181	1	0.552	0.088	1
	0.503	0.084	1	0.562	0.162	1	0.529	0.046	1
	0.474	0.097	0.88	0.631	0.134	0.88	0.629	0.147	0.88
	0.396	0.055	0.88	0.447	0.055	1	0.4	0.065	1
	0.418	0.11	1	0.494	0.068	1	0.398	0.037	1
	0.523	0.095	0.63	0.482	0.104	0.88
34	2	1	0.623	0.167	1	0.527	0.155	1
	0.401	0.097	1	0.407	0.099	1	0.66	0.204	0.75
	0.526	0.109	0.75	0.53	0.071	0.88	0.518	0.111	1
	0.393	0.054	0.88	0.532	0.144	1	0.38	0.052	1
	0.413	0.065	1	0.534	0.056	0.88	0.48	0.037	1
	0.531	0.117	0.75	0.495	0.127	1
35	2	1	0.566	0.194	1	0.523	0.114	1
	0.441	0.113	1	0.58	0.187	1	0.546	0.077	0.75
	0.468	0.04	0.75	0.546	0.052	0.88	0.505	0.093	0.88
	0.442	0.059	0.88	0.474	0.111	1	0.402	0.05	1
	0.472	0.034	1	0.507	0.074	1	0.482	0.046	0.88
	0.528	0.054	0.75	0.51	0.08	0.88
36	2	1	0.824	0.341	1	0.99	0.218	1
	0.739	0.162	0.88	0.942	0.239	0.86	0.973	0.208	0.875
	0.729	0.171	0.75	0.902	0.279	1	0.801	0.163	0.86
	0.605	0.12	0.88	0.61	0.15	1	0.633	0.158	1
	0.661	0.112	1	0.685	0.18	1	0.829	0.271	1
	0.749	0.21	0.88	0.78	0.236	1
37	2	1	0.499	0.077	1	0.468	0.082	0.88
	0.478	0.066	1	0.551	0.159	0.88	0.544	0.072	1
	0.572	0.096	0.88	0.524	0.075	0.88	0.606	0.096	0.88
	0.37	0.039	0.88	0.391	0.074	1	0.387	0.075	1
	0.378	0.088	1	0.42	0.034	0.88	0.469	0.095	1
	0.394	0.051	0.75	0.506	0.139	0.88
38	2	1	0.662	0.109	1	0.84	0.255	0.88
	0.634	0.091	1	0.706	0.243	1	0.794	0.249	1
	0.608	0.087	0.88	0.701	0.072	1	0.688	0.112	1
	0.411	0.069	0.75	0.474	0.044	1	0.466	0.062	1
	0.455	0.061	1	0.543	0.088	1	0.466	0.069	1
	0.54	0.134	0.88	0.472	0.131	1
39	2	1	0.936	0.221	1	0.963	0.227	0.88
	0.73	0.057	0.88	0.74	0.11	1	0.795	0.122	1
	0.763	0.123	1	0.772	0.111	0.88	0.709	0.104	0.88
	0.603	0.055	0.88	0.688	0.104	1	0.561	0.08	1
	0.562	0.057	0.88	0.795	0.122	1	0.763	0.123	1
	0.64	0.107	0.75	0.647	0.138	1
40	2	1	0.45	0.053	1	0.49	0.069	1
	0.441	0.081	1	0.56	0.158	1	0.506	0.099	1
	0.424	0.028	0.88	0.616	0.199	0.63	0.492	0.071	1
	0.395	0.064	0.88	0.402	0.041	1	0.474	0.074	1
	0.481	0.118	1	0.457	0.027	0.88	0.414	0.057	1
	0.428	0.038	0.75	0.427	0.045	1
41	2	1	0.489	0.136	1	0.645	0.289	1
	0.424	0.134	0.88	0.543	0.155	1	0.727	0.121	0.88
	0.738	0.206	0.38	0.697	0.076	0.63	0.646	0.133	0.88
	0.528	0.057	0.88	0.55	0.127	1	0.603	0.303	1
	0.701	0.37	1	0.591	0.084	1	0.548	0.1	0.88
	0.702	0.148	0.88	0.601	0.078	1
42	2	1	0.538	0.152	1	0.521	0.083	0.88
	0.506	0.136	0.88	0.482	0.029	0.75	0.541	0.125	1
	0.589	0.123	0.88	0.506	0.136	0.88	0.482	0.029	0.75
	0.493	0.066	1	0.457	0.154	1	0.495	0.119	0.88
	0.472	0.061	1	0.558	0.065	1	0.526	0.103	1
	0.49	0.027	0.75	0.524	0.072	1
43	2	1	0.499	0.085	1	0.565	0.093	1
	0.385	0.044	1	0.461	0.066	1	0.578	0.065	1
	0.501	0.063	0.71	0.531	0.118	0.88	0.46	0.073	0.88
	0.423	0.064	0.88	0.484	0.115	1	0.384	0.058	1
	0.415	0.08	1	0.443	0.028	1	0.463	0.053	1
	0.449	0.085	0.88	0.433	0.052	1
44	2	1	0.623	0.089	0.88	0.697	0.109	0.88
	0.635	0.194	1	0.565	0.164	1	0.781	0.189	0.571
	0.707	0.129	0.88	0.549	0.096	0.88	0.584	0.112	0.88
	0.703	0.244	1	0.551	0.154	1	0.61	0.129	0.88
	0.496	0.155	1	0.794	0.247	0.88	0.683	0.242	0.86
	0.724	0.178	0.75	0.71	0.183	1
45	2	1	0.455	0.078	1	0.586	0.082	0.88
	0.377	0.067	1	0.451	0.124	1	0.491	0.077	1
	0.35	0.053	0.88	0.414	0.044	0.75	0.424	0.1	1
	0.438	0.049	0.88	0.466	0.1	1	0.374	0.06	1
	0.403	0.033	1	0.458	0.025	0.88	0.48	0.043	0.75
	0.443	0.054	0.88	0.408	0.047	0.88
46	2	1	0.511	0.05	0.88	0.547	0.083	0.75
	0.446	0.066	1	0.447	0.075	1	0.568	0.075	1
	0.502	0.076	0.75	0.509	0.041	0.63	0.45	0.103	0.63
	0.496	0.103	0.75	0.498	0.091	0.88	0.456	0.126	0.75
	0.431	0.069	1	0.531	0.06	0.75	0.417	0.026	0.5
	0.505	0.07	0.75	0.452	0.064	0.63
47	1	2	0.415	0.071	1	0.427	0.047	0.88
	0.377	0.027	1	0.414	0.045	0.88	0.469	0.03	0.75
	0.418	0.036	1	0.434	0.028	0.5	0.405	0.028	1
	0.441	0.071	0.88	0.429	0.042	0.88	0.408	0.048	1
	0.416	0.056	0.88	0.442	0.026	0.75	0.426	0.033	1
	0.436	0.016	0.88	0.428	0.022	1
48	1	2	0.376	0.055	0.88	0.396	0.067	1
	0.367	0.05	0.88	0.386	0.06	0.75	0.501	0.073	1
	0.455	0.028	0.75	0.418	0.021	0.5	0.397	0.031	1
	0.479	0.08	0.88	0.451	0.056	1	0.404	0.059	1
	0.408	0.045	1	0.472	0.066	0.5	0.483	0.05	0.75
	0.485	0.064	1	0.416	0.021	0.63
49	1	2	0.413	0.082	1	0.457	0.061	0.75
	0.399	0.065	1	0.431	0.085	1	0.439	0.046	1
	0.395	0.032	1	0.448	0.061	0.75	0.419	0.081	1
	0.449	0.056	1	0.473	0.086	0.88	0.381	0.048	1
	0.44	0.082	1	0.439	0.062	1	0.431	0.069	1
	0.455	0.057	0.5	0.464	0.074	0.75
50	1	2	0.407	0.067	1	0.46	0.073	0.88
	0.405	0.058	0.88	0.398	0.075	0.88	0.47	0.047	0.75
	0.376	0.02	0.88	0.486	0.047	0.63	0.413	0.082	0.75
	0.42	0.074	0.88	0.426	0.094	0.88	0.398	0.054	1
	0.437	0.074	0.88	0.415	0.029	0.88	0.444	0.062	0.88
	0.395	0.091	0.5	0.412	0.054	1
51	1	2	0.387	0.059	1	0.398	0.083	1
	0.372	0.057	1	0.435	0.09	0.75	0.471	0.087	0.625
	0.381	0.058	1	0.488	0.07	0.88	0.39	0.037	0.88
	0.396	0.074	0.88	0.369	0.07	0.88	0.363	0.06	0.88
	0.421	0.101	0.88	0.423	0.076	0.88	0.431	0.039	0.88
	0.433	0.033	0.5	0.418	0.049	1
52	1	2	0.446	0.106	1	0.537	0.119	1
	0.42	0.066	1	0.484	0.11	1	0.498	0.061	1
	0.412	0.057	1	0.471	0.036	0.88	0.43	0.097	1
	0.444	0.106	0.88	0.443	0.1	1	0.48	0.097	1
	0.557	0.138	1	0.444	0.069	1	0.498	0.083	1
	0.491	0.057	0.63	0.583	0.198	1
53	1	2	0.535	0.121	1	0.529	0.077	0.88
	0.566	0.189	0.88	0.577	0.118	1	0.649	0.097	0.875
	0.588	0.164	0.75	0.605	0.065	1	0.618	0.095	1
	0.566	0.136	0.88	0.611	0.087	1	0.534	0.147	1
	0.628	0.172	1	0.661	0.081	1	0.725	0.124	1
	0.534	0.07	0.75	0.6	0.166	1
54	1	2	0.403	0.053	1	0.425	0.076	0.88
	0.361	0.052	1	0.507	0.062	1	0.421	0.043	0.75
	0.368	0.058	1	0.476	0.041	0.88	0.491	0.123	1
	0.407	0.044	0.88	0.393	0.075	1	0.43	0.088	1
	0.45	0.109	1	0.395	0.073	1	0.39	0.062	1
	0.47	0.056	0.75	0.505	0.068	0.88
55	1	2	0.43	0.08	1	0.509	0.059	0.88
	0.404	0.082	1	0.438	0.07	1	0.5	0.062	1
	0.479	0.056	1	0.443	0.043	0.88	0.439	0.084	1
	0.411	0.058	0.88	0.459	0.082	1	0.455	0.066	1
	0.577	0.143	1	0.465	0.035	0.88	0.458	0.041	1
	0.456	0.052	0.88	0.52	0.119	1
56	1	2	0.464	0.051	1	0.514	0.083	0.88
	0.41	0.032	1	0.474	0.077	1	0.487	0.025	1
	0.443	0.027	1	0.575	0.091	1	0.482	0.062	1
	0.445	0.08	0.88	0.448	0.038	1	0.418	0.048	1
	0.466	0.118	1	0.463	0.041	1	0.446	0.043	1
	0.552	0.054	0.88	0.489	0.094	0.88
57	1	2	0.348	0.057	1	0.348	0.096	0.88
	0.34	0.047	1	0.336	0.042	0.75	0.406	0.023	0.85
	0.353	0.06	1	0.408	0.106	0.63	0.392	0.085	0.63
	0.32	0.054	0.88	0.309	0.048	1	0.308	0.037	0.88
	0.321	0.046	0.75	0.327	0.033	0.88	0.373	0.061	0.88
	0.323	0.042	0.38	0.33	0.03	0.75
58	1	2	0.511	0.112	1	0.54	0.094	1
	0.485	0.246	1	0.529	0.124	1	0.589	0.099	0.875
	0.496	0.071	1	0.57	0.106	1	0.514	0.059	0.88
	0.477	0.074	0.88	0.524	0.164	0.88	0.469	0.047	1
	0.514	0.122	1	0.615	0.098	1	0.55	0.066	1
	0.545	0.059	0.88	0.539	0.044	0.88
59	1	2	0.379	0.042	1	0.399	0.12	0.88
	0.361	0.053	1	0.382	0.088	1	0.48	0.132	0.625
	0.359	0.01	0.5	0.451	0.054	0.75	0.386	0.036	0.88
	0.443	0.112	0.88	0.371	0.06	1	0.361	0.066	1
	0.416	0.115	1	0.451	0.063	0.75	0.421	0.047	0.88
	0.468	0.065	0.63	0.466	0.116	1
60	1	2	0.386	0.032	1	0.437	0.071	1
	0.378	0.031	0.88	0.453	0.041	1	0.431	0.047	0.875
	0.379	0.033	1	0.453	0.057	0.75	0.421	0.06	1
	0.358	0.031	0.88	0.399	0.075	1	0.388	0.067	1
	0.391	0.056	1	0.446	0.063	1	0.389	0.033	1
	0.461	0.043	0.75	0.435	0.031	1
61	1	2	0.359	0.016	1	0.405	0.045	0.88
	0.433	0.107	1	0.442	0.069	0.75	0.393	0.048	1
	0.362	0.035	1	0.455	0.067	0.75	0.383	0.056	1
	0.352	0.044	0.88	0.37	0.06	1	0.435	0.079	0.88
	0.421	0.051	1	0.434	0.108	0.88	0.369	0.032	0.88
	0.393	0.042	0.88	0.392	0.107	0.63
62	1	2	0.437	0.033	1	0.511	0.059	1
	0.413	0.038	1	0.464	0.036	0.88	0.488	0.068	0.875
	0.426	0.042	1	0.472	0.037	1	0.458	0.049	1
	0.445	0.076	1	0.425	0.069	1	0.46	0.081	1
	0.489	0.11	1	0.449	0.049	1	0.419	0.069	1
	0.478	0.039	0.88	0.453	0.052	0.88
63	1	2	0.37	0.049	1	0.36	0.06	0.63
	0.365	0.051	1	0.428	0.103	0.75	0.459	0.061	0.75
	0.45	0.069	0.75	0.412	0.056	0.63	0.416	0.066	0.75
	0.36	0.04	1	0.405	0.071	1	0.333	0.07	1
	0.375	0.144	0.88	0.356	0.08	0.63	0.442	0.055	0.75
	0.426	0.097	0.63	0.447	0.086	0.63
64	1	2	0.466	0.066	1	0.491	0.126	1
	0.452	0.095	1	0.434	0.053	1	0.523	0.065	0.875
	0.47	0.105	1	0.496	0.089	1	0.48	0.047	1
	0.446	0.068	0.88	0.431	0.077	1	0.406	0.042	1
	0.492	0.038	1	0.552	0.124	1	0.494	0.071	0.88
	0.434	0.027	0.75	0.522	0.06	1
65	1	2	0.472	0.108	0.88	0.457	0.077	0.88
	0.491	0.082	0.88	0.449	0.093	1	0.462	0.058	1
	0.37	0.025	1	0.496	0.031	1	0.463	0.063	1
	0.445	0.093	0.88	0.506	0.186	1	0.471	0.1	1
	0.51	0.164	1	0.466	0.046	1	0.458	0.042	1
	0.475	0.068	0.75	0.475	0.052	1
66	1	2	0.398	0.059	1	0.441	0.051	1
	0.44	0.064	1	0.488	0.058	0.88	0.424	0.042	1
	0.395	0.037	1	0.45	0.028	0.88	0.442	0.076	1
	0.444	0.066	0.88	0.525	0.104	1	0.524	0.047	1
	0.542	0.093	1	0.474	0.105	1	0.437	0.036	1
	0.56	0.092	0.88	0.546	0.119	0.88
67	1	2	0.455	0.087	1	0.544	0.094	1
	0.417	0.048	1	0.459	0.067	1	0.461	0.043	1
	0.433	0.045	1	0.499	0.064	0.63	0.447	0.068	1
	0.4	0.045	0.88	0.415	0.076	1	0.369	0.038	1
	0.467	0.127	1	0.463	0.066	1	0.421	0.047	1
	0.441	0.056	0.75	0.46	0.057	1
68	1	2	0.445	0.038	1	0.56	0.082	1
	0.438	0.051	1	0.471	0.063	0.88	0.532	0.114	0.875
	0.463	0.078	1	0.462	0.046	1	0.435	0.02	1
	0.439	0.067	0.88	0.51	0.088	1	0.461	0.054	0.88
	0.494	0.128	1	0.567	0.095	1	0.492	0.073	1
	0.474	0.081	0.88	0.476	0.076	1
69	2	2	0.73	0.177	1	0.645	0.083	1
	0.685	0.146	0.88	0.774	0.157	1	0.615	0.142	1
	0.675	0.154	1	0.648	0.081	0.88	0.646	0.078	1
	0.712	0.173	0.88	0.689	0.091	1	0.886	0.142	1
	0.803	0.086	1	0.707	0.157	1	0.723	0.218	0.88
	0.713	0.069	1	0.694	0.107	1
70	2	2	0.486	0.071	1	0.462	0.066	1
	0.461	0.066	1	0.498	0.089	0.88	0.467	0.064	1
	0.389	0.024	1	0.47	0.119	1	0.451	0.083	1
	0.531	0.107	0.88	0.566	0.082	1	0.566	0.099	0.88
	0.536	0.067	1	0.445	0.045	1	0.461	0.053	1
	0.47	0.049	0.75	0.497	0.101	1
71	2	2	0.389	0.03	1	0.446	0.135	0.88
	0.381	0.04	1	0.432	0.038	1	0.459	0.104	1
	0.43	0.082	1	0.427	0.068	0.88	0.441	0.102	1
	0.387	0.061	0.88	0.369	0.04	1	0.379	0.038	1
	0.368	0.038	1	0.397	0.037	0.88	0.4	0.048	1
	0.404	0.024	0.63	0.522	0.113	1
72	2	2	0.658	0.171	1	0.605	0.121	1
	0.738	0.075	1	0.574	0.103	1	0.611	0.087	0.625
	0.593	0.058	1	0.578	0.066	1	0.579	0.11	0.88
	0.689	0.206	0.88	0.715	0.13	1	0.696	0.07	0.88
	0.663	0.15	0.88	0.76	0.115	0.88	0.671	0.204	0.88
	0.754	0.176	1	0.658	0.065	0.88
73	2	2	0.584	0.096	1	0.597	0.043	1
	0.479	0.078	1	0.523	0.093	1	0.537	0.032	1
	0.514	0.052	1	0.503	0.05	1	0.461	0.021	0.88
	0.547	0.124	0.88	0.569	0.176	0.88	0.458	0.062	0.63
	0.51	0.124	1	0.499	0.081	0.88	0.487	0.076	1
	0.517	0.089	1	0.479	0.055	0.88
74	2	2	0.637	0.158	1	0.689	0.123	1
	0.527	0.136	1	0.605	0.125	0.88	0.618	0.054	0.875
	0.543	0.097	0.88	0.593	0.075	1	0.62	0.119	0.88
	0.595	0.134	1	0.675	0.135	1	0.606	0.13	0.88
	0.576	0.118	1	0.643	0.162	1	0.63	0.144	1
	0.633	0.139	1	0.527	0.079	0.88
75	2	2	0.447	0.155	1	0.426	0.063	0.88
	0.427	0.071	1	0.455	0.034	1	0.493	0.062	0.75
	0.471	0.08	0.88	0.482	0.041	0.75	0.435	0.09	0.88
	0.458	0.058	1	0.47	0.115	1	0.425	0.064	1
	0.472	0.072	1	0.572	0.121	0.75	0.463	0.061	0.88
	0.495	0.118	1	0.45	0.052	0.88
76	2	2	0.441	0.136	1	0.429	0.081	0.88
	0.419	0.06	1	0.433	0.083	1	0.429	0.052	0.625
	0.419	0.046	0.88	0.463	0.033	0.88	0.446	0.088	0.88
	0.487	0.06	0.75	0.39	0.052	0.63	0.447	0.085	0.88
	0.427	0.066	1	0.46	0.105	0.88	0.392	0.042	0.63
	0.487	0.098	0.75	0.432	0.041	0.88
77	2	2	0.503	0.073	1	0.551	0.071	1
	0.445	0.075	1	0.553	0.116	1	0.546	0.041	0.75
	0.47	0.081	1	0.577	0.027	1	0.596	0.08	1
	0.47	0.083	1	0.447	0.074	1	0.454	0.094	1
	0.541	0.071	1	0.517	0.056	1	0.495	0.09	1
	0.503	0.055	1	0.545	0.065	0.88
78	2	2	0.547	0.128	0.88	0.538	0.089	1
	0.455	0.052	1	0.482	0.057	0.88	0.534	0.084	1
	0.473	0.077	1	0.496	0.042	0.88	0.471	0.072	1
	0.517	0.062	1	0.511	0.035	1	0.476	0.057	1
	0.529	0.124	1	0.517	0.069	1	0.492	0.079	1
	0.51	0.051	1	0.48	0.061	1
79	2	2	0.538	0.055	1	0.527	0.07	1
	0.595	0.105	0.88	0.622	0.12	1	0.711	0.19	1
	0.6	0.129	0.88	0.71	0.14	0.75	0.522	0.125	0.63
	0.599	0.147	0.75	0.665	0.176	0.88	0.63	0.142	1
	0.678	0.16	1	0.757	0.161	1	0.665	0.176	0.88
	0.747	0.191	0.88	0.729	0.152	0.63
80	2	2	0.595	0.145	0.88	0.699	0.09	0.88
	0.453	0.109	1	0.575	0.113	0.88	0.632	0.105	0.75
	0.57	0.127	0.88	0.607	0.094	1	0.519	0.12	1
	0.563	0.095	0.88	0.606	0.098	1	0.532	0.21	1
	0.636	0.206	1	0.548	0.061	0.75	0.58	0.12	1
	0.606	0.115	0.75	0.545	0.131	0.63
81	2	2	0.618	0.065	0.75	0.496	0.057	0.63
	0.452	0.064	1	0.526	0.123	0.75	0.554	0.123	0.85
	0.486	0.055	0.88	0.559	0.064	0.63	0.474	0.06	0.75
	0.411	0.081	0.88	0.394	0.061	0.75	0.351	0.058	1
	0.516	0.141	1	0.45	0.06	0.38	0.479	0.063	0.63
	0.498	0.087	0.38	0.528	0.097	0.63
82	2	2	0.458	0.066	1	0.462	0.07	1
	0.446	0.103	0.88	0.517	0.101	1	0.506	0.077	0.75
	0.486	0.104	0.88	0.497	0.042	1	0.5	0.071	0.88
	0.48	0.141	0.88	0.417	0.089	1	0.466	0.068	0.88
	0.433	0.068	1	0.5	0.073	0.88	0.488	0.105	0.75
	0.428	0.14	0.5	0.517	0.124	0.75
83	2	2	0.758	0.216	1	0.728	0.151	0.88
	0.848	0.237	0.88	0.675	0.094	0.75	0.886	0.207	1
	0.767	0.127	0.75	0.916	0.173	0.88	0.745	0.221	0.88
	0.619	0.038	0.88	0.794	0.1	0.63	0.786	0.191	1
	0.681	0.142	0.88	0.758	0.134	0.88	0.783	0.143	1
	0.803	0.092	0.63	0.722	0.116	0.88
84	2	2	0.436	0.1	0.88	0.512	0.103	1
	0.418	0.089	1	0.473	0.182	1	0.549	0.11	0.75
	0.475	0.17	1	0.536	0.065	0.88	0.541	0.145	1
	0.428	0.039	0.88	0.478	0.127	1	0.51	0.16	1
	0.474	0.176	0.88	0.557	0.174	0.88	0.479	0.064	0.75
	0.488	0.031	0.75	0.461	0.056	1
85	2	2	0.6	0.175	1	0.535	0.109	1
	0.469	0.079	1	0.541	0.138	1	0.552	0.043	0.875
	0.52	0.07	0.88	0.659	0.156	0.75	0.622	0.045	0.88
	0.557	0.155	0.88	0.591	0.115	1	0.503	0.074	1
	0.592	0.154	1	0.611	0.177	0.88	0.582	0.128	1
	0.718	0.071	0.88	0.693	0.148	0.88
86	2	2	0.44	0.108	1	0.522	0.057	0.88
	0.422	0.079	1	0.466	0.084	1	0.484	0.071	0.875
	0.42	0.034	1	0.534	0.092	0.63	0.462	0.062	0.88
	0.383	0.063	0.88	0.44	0.094	1	0.418	0.081	1
	0.508	0.18	1	0.446	0.039	1	0.492	0.056	1
	0.475	0.025	0.5	0.482	0.107	1
87	2	2	0.482	0.073	0.88	0.469	0.056	0.88
	0.362	0.053	1	0.386	0.025	0.88	0.492	0.031	0.875
	0.446	0.052	1	0.468	0.052	1	0.418	0.056	1
	0.428	0.05	0.88	0.469	0.099	1	0.397	0.08	0.88
	0.513	0.194	1	0.462	0.069	0.75	0.476	0.057	1
	0.465	0.068	0.88	0.487	0.087	0.75
88	2	2	0.575	0.174	1	0.656	0.199	1
	0.562	0.09	1	0.707	0.203	1	0.637	0.074	1
	0.643	0.073	1	0.715	0.189	0.75	0.661	0.27	0.88
	0.628	0.197	0.88	0.616	0.12	1	0.514	0.105	1
	0.592	0.106	1	0.581	0.077	0.88	0.587	0.119	0.88
	0.595	0.123	0.75	0.584	0.069	0.88
89	2	2	0.329	0.048	1	0.375	0.065	0.88
	0.348	0.067	0.75	0.344	0.075	0.88	0.38	0.071	0.75
	0.323	0.024	0.88	0.393	0.025	0.88	0.346	0.015	0.88
	0.325	0.06	0.75	0.358	0.107	0.88	0.329	0.05	0.88
	0.342	0.04	1	0.347	0.02	1	0.343	0.051	0.75
	0.357	0.015	0.38	0.365	0.038	0.75
90	2	2	0.492	0.089	1	0.546	0.093	1
	0.428	0.048	1	0.551	0.054	1	0.654	0.239	0.875
	0.643	0.177	1	0.492	0.063	1	0.45	0.085	1
	0.598	0.215	0.88	0.583	0.115	1	0.591	0.085	1
	0.6	0.088	0.88	0.748	0.195	0.75	0.785	0.199	0.75
	0.639	0.158	0.88	0.661	0.142	0.5
91	2	2	0.371	0.079	1	0.348	0.043	1
	0.465	0.085	0.75	0.43	0.052	0.88	0.478	0.067	0.875
	0.351	0.022	1	0.435	0.074	0.88	0.389	0.045	0.75
	0.376	0.068	0.88	0.401	0.073	1	0.462	0.029	0.88
	0.405	0.11	1	0.382	0.023	0.88	0.386	0.025	1
	0.379	0.049	0.75	0.393	0.048	1
92	2	2	0.401	0.053	1	0.431	0.07	0.88
	0.373	0.032	1	0.508	0.05	1	0.49	0.025	1
	0.418	0.041	0.88	0.477	0.055	1	0.407	0.036	1
	0.431	0.074	0.88	0.424	0.068	1	0.417	0.083	1
	0.417	0.049	0.88	0.493	0.096	1	0.425	0.042	0.88
	0.465	0.108	0.88	0.453	0.126	1
93	2	2	0.531	0.19	1	0.61	0.175	1
	0.476	0.07	1	0.543	0.093	1	0.535	0.068	1
	0.557	0.166	1	0.543	0.093	1	0.484	0.092	1
	0.517	0.089	0.88	0.48	0.089	1	0.482	0.092	1
	0.506	0.136	1	0.53	0.065	1	0.513	0.063	0.75
	0.484	0.079	0.88	0.506	0.085	1
94	2	2	0.637	0.14	1	0.658	0.109	1
	0.75	0.058	1	0.633	0.119	1	0.615	0.085	1
	0.612	0.109	1	0.731	0.139	0.88	0.706	0.157	1
	0.64	0.137	0.86	0.701	0.113	1	0.614	0.055	1
	0.65	0.101	1	0.646	0.149	1	0.648	0.119	0.88
	0.597	0.165	0.88	0.687	0.175	1
/end

## Sheet: Sheet1
ID,
sex,	male = 1; female = 2
Order,	Box/NoBox = 1; NoBox/Box = 2						ID,	sex,	Order,	bLOVrt,	bLOVsd,	bLOVp,	bLIVrt,	bLIVsd,	bLIVp,	bROVrt,	bROVsd,	bROVp,	bRIVrt,	bRIVsd,	bRIVp,	bLOIVrt,	bLOIVsd,	bLOIVp,	bLIIVrt,	bLIIVsd,	bLIIVp,	bROIVrt,	bROIVsd,	bROIVp,	bRIIVrt,	bRIIVsd,	bRIIVp,	nbLOVrt,	nbLOVsd,	nbLOVp,	nbLIVrt,	nbLIVsd,	nbLIVp,	nbROVrt,	nbROVsd,	nbROVp	,nbRIVrt,	nbRIVsd,	nbRIVp,	nbLOIVrt,	nbLOIVsd,	nbLOIVp,	nbLIIVrt,
bLOVrt,	box,left,outer,congruent, mean reaction time						1	1	1	0.465	0.044	1	0.487	0.07	1	0.435	0.049	1	0.516	0.11	1	0.513	0.037	1	0.468	0.074	1	0.545	0.057	1	0.51	0.154	1	0.497	0.066	1	0.458	0.09	1	0.417	0.057	1	0.46	0.074	1	0.476	0.053	0.88	0.518
bLOVsd,	box,left,outer,congruent, reaction time Standard Deviation						2	1	1	0.496	0.142	1	0.497	0.069	1	0.463	0.099	1	0.537	0.094	1	0.63	0.112	0.857	0.528	0.068	1	0.556	0.068	0.88	0.495	0.052	1	0.444	0.049	1	0.486	0.08	1	0.442	0.076	0.88	0.437	0.032	1	0.551	0.1	0.88	0.471
bLOVp,	box,left,outer,congruent, mean accuracy-percent correct						3	1	1	0.389	0.07	1	0.416	0.107	0.88	0.418	0.084	0.88	0.479	0.076	1	0.463	0.057	0.75	0.397	0.054	1	0.432	0.047	0.5	0.452	0.032	1	0.409	0.085	1	0.432	0.123	1	0.385	0.095	1	0.445	0.071	1	0.473	0.05	0.75	0.396
bLIVrt,	box,left,inner,congruent, mean reaction time						4	1	1	0.429	0.07	1	0.562	0.111	1	0.549	0.108	1	0.663	0.165	1	0.594	0.054	0.875	0.537	0.114	0.88	0.561	0.055	0.88	0.54	0.122	0.88	0.536	0.328	0.88	0.404	0.077	1	0.497	0.11	0.88	0.497	0.083	1	0.474	0.093	0.75	0.464
bLIVsd,	box,left,inner,congruent, reaction time Standard Deviation						5	1	1	0.365	0.043	1	0.412	0.069	0.88	0.355	0.045	1	0.382	0.065	1	0.485	0.076	0.75	0.393	0.055	0.88	0.412	0.067	0.88	0.407	0.045	0.88	0.373	0.046	0.88	0.37	0.028	1	0.326	0.019	1	0.361	0.041	1	0.449	0.047	1	0.408
bLIVp,	box,left,inner,congruent, mean accuracy-percent correct						6	1	1	0.406	0.051	1	0.385	0.057	1	0.358	0.057	0.88	0.424	0.066	1	0.447	0.091	0.75	0.427	0.082	0.75	0.47	0.107	0.63	0.436	0.06	0.63	0.344	0.043	0.75	0.401	0.053	1	0.336	0.056	0.75	0.347	0.036	0.88	0.373	0.039	1	0.516
bROVrt,	box,right,outer,congruent, mean reaction time						7	1	1	0.406	0.093	1	0.467	0.155	0.75	0.387	0.076	0.88	0.442	0.1	1	0.387	0.063	0.63	0.436	0.085	0.88	0.442	0.06	0.63	0.408	0.052	0.88	0.382	0.092	0.88	0.345	0.068	1	0.328	0.043	0.88	0.336	0.039	1	0.374	0.021	1	0.387
bROVsd,	box,right,outer,congruent, reaction time Standard Deviation						8	1	1	0.426	0.133	1	0.396	0.057	0.88	0.407	0.075	1	0.443	0.11	1	0.441	0.045	1	0.391	0.054	0.88	0.429	0.038	0.88	0.406	0.046	1	0.342	0.034	0.88	0.418	0.098	1	0.376	0.043	1	0.377	0.05	1	0.381	0.024	1	0.399
bROVp,	box,left,right,congruent, mean accuracy-percent correct						9	1	1	0.438	0.038	0.88	0.448	0.04	1	0.446	0.08	1	0.412	0.037	0.88	0.481	0.031	0.875	0.415	0.02	0.88	0.462	0.07	0.88	0.416	0.051	0.88	0.516	0.229	0.88	0.424	0.022	0.88	0.461	0.091	1	0.446	0.089	1	0.466	0.028	0.88	0.463
bRIVrt,	box,left,right,congruent, mean reaction time						10	1	1	0.39	0.013	0.88	0.441	0.038	1	0.542	0.111	0.88	0.434	0.043	1	0.457	0.058	1	0.452	0.053	1	0.443	0.077	1	0.428	0.044	0.88	0.479	0.058	1	0.441	0.058	1	0.49	0.042	1	0.41	0.058	1	0.497	0.079	0.88	0.501
bRIVsd,	box,left,right,congruent, reaction time Standard Deviation						11	1	1	0.41	0.039	0.75	0.427	0.057	1	0.394	0.069	1	0.377	0.056	1	0.472	0.066	1	0.407	0.046	1	0.39	0.065	1	0.394	0.028	0.88	0.435	0.052	1	0.418	0.059	0.88	0.425	0.11	0.88	0.41	0.052	1	0.441	0.029	0.75	0.46
bRIVp,	box,left,right,congruent, mean accuracy-percent correct						12	1	1	0.404	0.025	0.88	0.412	0.039	0.88	0.376	0.016	0.63	0.395	0.044	1	0.463	0.081	1	0.401	0.038	0.75	0.402	0.05	1	0.377	0.055	0.88	0.424	0.056	1	0.413	0.042	1	0.501	0.151	1	0.405	0.082	1	0.494	0.028	0.63	0.403
bLOIVrt,	box,left,outer,incongruent, mean reaction time						13	1	1	0.446	0.082	0.88	0.463	0.069	1	0.515	0.096	1	0.423	0.075	1	0.519	0.088	1	0.465	0.047	0.88	0.519	0.178	1	0.432	0.052	0.88	0.473	0.067	1	0.479	0.079	0.88	0.504	0.094	0.88	0.467	0.108	1	0.453	0.04	0.75	0.461
bLOIVsd,	box,left,outer,incongruent, reaction time Standard Deviation						14	1	1	0.49	0.043	0.88	0.644	0.088	0.88	0.554	0.096	1	0.466	0.025	1	0.656	0.124	0.875	0.666	0.136	1	0.47	0.052	1	0.45	0.044	0.88	0.53	0.094	1	0.49	0.076	1	0.478	0.079	1	0.426	0.053	1	0.565	0.11	1	0.536
bLOIVp,	box,left,outer,incongruent, mean accuracy-percent correct						15	1	1	0.38	0.044	0.88	0.437	0.039	1	0.456	0.085	1	0.474	0.084	1	0.428	0.075	0.875	0.414	0.026	1	0.42	0.07	1	0.479	0.082	0.88	0.433	0.035	1	0.453	0.03	1	0.442	0.065	1	0.434	0.047	1	0.472	0.052	1	0.484
bLIIVrt,	box,left,inner,incongruent, mean reaction time						16	1	1	0.554	0.096	1	0.644	0.088	0.88	0.525	0.104	1	0.466	0.025	1	0.656	0.124	0.875	0.666	0.136	1	0.656	0.124	0.88	0.53	0.094	1	0.53	0.094	1	0.49	0.076	1	0.478	0.079	1	0.426	0.053	1	0.656	0.124	0.88	0.426
bLIIVsd,	box,left,inner,congruent, reaction time Standard Deviation						17	1	1	0.407	0.035	0.88	0.454	0.05	1	0.484	0.116	0.88	0.453	0.053	1	0.518	0.141	0.875	0.427	0.063	1	0.446	0.082	1	0.432	0.048	0.88	0.475	0.053	1	0.472	0.032	1	0.453	0.072	1	0.429	0.073	1	0.479	0.047	1	0.485
bLIIVp,	box,left,inner,incongruent, mean accuracy-percent correct						18	2	1	0.633	0.122	1	0.646	0.111	1	0.643	0.143	1	0.566	0.138	1	0.656	0.123	0.875	0.565	0.172	1	0.633	0.113	1	0.696	0.135	1	0.577	0.097	1	0.57	0.117	1	0.581	0.077	1	0.547	0.063	1	0.743	0.158	1	0.564
bROIVrt,	box,right,outer,incongruent, mean reaction time						19	2	1	0.656	0.213	1	0.555	0.108	1	0.601	0.068	1	0.505	0.088	1	0.574	0.092	1	0.516	0.092	1	0.594	0.141	0.88	0.505	0.138	0.88	0.452	0.115	1	0.413	0.087	1	0.399	0.072	1	0.381	0.052	1	0.463	0.073	1	0.455
bROIVsd,	box,right,outer,incongruent, reaction time Standard Deviation						20	2	1	0.551	0.184	1	0.615	0.103	0.88	0.532	0.108	1	0.529	0.143	0.88	0.543	0.039	1	0.533	0.071	0.88	0.633	0.056	0.75	0.545	0.073	1	0.565	0.105	1	0.688	0.139	1	0.557	0.092	0.88	0.555	0.094	0.88	0.598	0.07	1	0.572
bROIVp,	box,left,right,incongruent, mean accuracy-percent correct						21	2	1	0.583	0.087	1	0.619	0.089	1	0.598	0.133	1	0.585	0.12	1	0.673	0.141	0.875	0.562	0.053	1	0.692	0.121	1	0.658	0.141	0.88	0.549	0.141	1	0.538	0.138	1	0.496	0.091	1	0.487	0.079	1	0.593	0.258	1	0.539
bRIIVrt,	box,left,right,incongruent, mean reaction time						22	2	1	0.538	0.182	1	0.505	0.059	1	0.544	0.121	1	0.482	0.043	1	0.64	0.097	0.5	0.501	0.078	0.75	0.53	0.055	0.75	0.518	0.161	0.63	0.47	0.098	1	0.509	0.07	1	0.4	0.075	1	0.463	0.079	1	0.501	0.076	1	0.519
bRIIVsd,	box,left,right,incongruent, reaction time Standard Deviation						23	2	1	0.498	0.1	1	0.58	0.131	0.88	0.661	0.239	1	0.561	0.161	1	0.599	0.131	0.875	0.546	0.117	1	0.569	0.044	1	0.684	0.308	1	0.609	0.15	1	0.526	0.078	1	0.554	0.136	1	0.507	0.072	1	0.602	0.056	1	0.613
bRIIVp,	box,left,right,incongruent, mean accuracy-percent correct						24	2	1	0.624	0.139	1	0.748	0.223	1	0.66	0.048	0.88	0.655	0.144	1	0.784	0.172	0.857	0.687	0.167	0.75	0.708	0.198	0.88	0.724	0.199	0.88	0.54	0.123	1	0.576	0.073	1	0.524	0.126	1	0.565	0.084	1	0.753	0.12	0.75	0.652
nbLOVrt,	nobox,left,outer,congruent, mean reaction time						25	2	1	0.43	0.1	0.75	0.469	0.062	0.63	0.319	0.041	0.88	0.444	0.101	1	0.379	0.065	1	0.346	0.032	0.88	0.413	0.055	0.63	0.367	0.049	0.88	0.347	0.037	0.75	0.367	0.089	0.88	0.365	0.067	1	0.382	0.096	0.88	0.357	0.034	0.88	0.359
nbLOVsd,	nobox,left,outer,congruent, reaction time Standard Deviation						26	2	1	0.455	0.142	1	0.508	0.091	1	0.398	0.104	0.88	0.501	0.083	1	0.489	0.032	0.75	0.407	0.076	0.75	0.541	0.082	1	0.471	0.061	0.88	0.361	0.052	0.88	0.393	0.08	1	0.423	0.05	0.88	0.396	0.049	0.88	0.431	0.04	0.88	0.453
nbLOVp,	nobox,left,outer,congruent, mean accuracy-percent correct						27	2	1	0.77	0.044	1	0.786	0.081	1	0.825	0.057	1	0.835	0.105	0.88	0.865	0.156	1	0.841	0.106	0.88	0.841	0.06	0.88	0.819	0.072	1	0.748	0.067	0.88	0.759	0.048	1	0.829	0.076	1	0.836	0.09	1	0.808	0.086	1	0.737
nbLIVrt,	nobox,left,inner,congruent, mean reaction time						28	2	1	0.543	0.12	1	0.509	0.085	1	0.584	0.125	1	0.497	0.092	0.88	0.918	0.431	0.875	0.493	0.08	0.75	0.533	0.133	0.88	0.478	0.045	0.88	0.426	0.062	0.88	0.469	0.047	1	0.478	0.032	0.88	0.543	0.101	0.88	0.457	0.055	1	0.457
nbLIVsd,	nobox,left,inner,congruent, reaction time Standard Deviation						29	2	1	0.465	0.098	0.88	0.485	0.05	0.88	0.524	0.142	0.88	0.589	0.085	1	0.518	0.065	1	0.463	0.081	0.88	0.496	0.088	0.88	0.458	0.056	0.88	0.388	0.047	0.88	0.41	0.087	1	0.438	0.072	1	0.473	0.072	1	0.41	0.029	0.88	0.42
nbLIVp,	nobox,left,inner,congruent, mean accuracy-percent correct						31	2	1	0.576	0.114	1	0.736	0.115	0.75	0.653	0.127	1	0.706	0.194	0.75	0.733	0.156	1	0.619	0.086	0.75	0.656	0.159	0.88	0.623	0.116	1	0.559	0.104	0.75	0.638	0.074	1	0.625	0.111	1	0.531	0.099	1	0.595	0.214	0.75	0.597
nbROVrt,	nobox,right,outer,congruent, mean reaction time						32	2	1	0.479	0.094	1	0.568	0.126	1	0.592	0.205	1	0.513	0.136	0.75	0.546	0.142	0.875	0.552	0.152	0.75	0.495	0.058	0.75	0.513	0.164	0.75	0.45	0.081	0.88	0.425	0.101	1	0.51	0.161	0.88	0.484	0.137	1	0.588	0.135	1	0.54
nbROVsd,	nobox,right,outer,congruent, reaction time Standard Deviation						33	2	1	0.582	0.181	1	0.552	0.088	1	0.503	0.084	1	0.562	0.162	1	0.529	0.046	1	0.474	0.097	0.88	0.631	0.134	0.88	0.629	0.147	0.88	0.396	0.055	0.88	0.447	0.055	1	0.4	0.065	1	0.418	0.11	1	0.494	0.068	1	0.398
nbROVp	nobox,left,right,congruent, mean accuracy-percent correct						34	2	1	0.623	0.167	1	0.527	0.155	1	0.401	0.097	1	0.407	0.099	1	0.66	0.204	0.75	0.526	0.109	0.75	0.53	0.071	0.88	0.518	0.111	1	0.393	0.054	0.88	0.532	0.144	1	0.38	0.052	1	0.413	0.065	1	0.534	0.056	0.88	0.48
,nbRIVrt,	nobox,left,right,congruent, mean reaction time						35	2	1	0.566	0.194	1	0.523	0.114	1	0.441	0.113	1	0.58	0.187	1	0.546	0.077	0.75	0.468	0.04	0.75	0.546	0.052	0.88	0.505	0.093	0.88	0.442	0.059	0.88	0.474	0.111	1	0.402	0.05	1	0.472	0.034	1	0.507	0.074	1	0.482
nbRIVsd,	nobox,left,right,congruent, reaction time Standard Deviation						36	2	1	0.824	0.341	1	0.99	0.218	1	0.739	0.162	0.88	0.942	0.239	0.86	0.973	0.208	0.875	0.729	0.171	0.75	0.902	0.279	1	0.801	0.163	0.86	0.605	0.12	0.88	0.61	0.15	1	0.633	0.158	1	0.661	0.112	1	0.685	0.18	1	0.829
nbRIVp,	nobox,left,right,congruent, mean accuracy-percent correct						37	2	1	0.499	0.077	1	0.468	0.082	0.88	0.478	0.066	1	0.551	0.159	0.88	0.544	0.072	1	0.572	0.096	0.88	0.524	0.075	0.88	0.606	0.096	0.88	0.37	0.039	0.88	0.391	0.074	1	0.387	0.075	1	0.378	0.088	1	0.42	0.034	0.88	0.469
nbLOIVrt,	nobox,left,outer,incongruent, mean reaction time						38	2	1	0.662	0.109	1	0.84	0.255	0.88	0.634	0.091	1	0.706	0.243	1	0.794	0.249	1	0.608	0.087	0.88	0.701	0.072	1	0.688	0.112	1	0.411	0.069	0.75	0.474	0.044	1	0.466	0.062	1	0.455	0.061	1	0.543	0.088	1	0.466
nbLOIVsd,	nobox,left,outer,incongruent, reaction time Standard Deviation						39	2	1	0.936	0.221	1	0.963	0.227	0.88	0.73	0.057	0.88	0.74	0.11	1	0.795	0.122	1	0.763	0.123	1	0.772	0.111	0.88	0.709	0.104	0.88	0.603	0.055	0.88	0.688	0.104	1	0.561	0.08	1	0.562	0.057	0.88	0.795	0.122	1	0.763
nbLOIVp,	nobox,left,outer,incongruent, mean accuracy-percent correct						40	2	1	0.45	0.053	1	0.49	0.069	1	0.441	0.081	1	0.56	0.158	1	0.506	0.099	1	0.424	0.028	0.88	0.616	0.199	0.63	0.492	0.071	1	0.395	0.064	0.88	0.402	0.041	1	0.474	0.074	1	0.481	0.118	1	0.457	0.027	0.88	0.414
nbLIIVrt,	nobox,left,inner,incongruent, mean reaction time						41	2	1	0.489	0.136	1	0.645	0.289	1	0.424	0.134	0.88	0.543	0.155	1	0.727	0.121	0.88	0.738	0.206	0.38	0.697	0.076	0.63	0.646	0.133	0.88	0.528	0.057	0.88	0.55	0.127	1	0.603	0.303	1	0.701	0.37	1	0.591	0.084	1	0.548
nbLIIVsd,	nobox,left,inner,congruent, reaction time Standard Deviation						42	2	1	0.538	0.152	1	0.521	0.083	0.88	0.506	0.136	0.88	0.482	0.029	0.75	0.541	0.125	1	0.589	0.123	0.88	0.506	0.136	0.88	0.482	0.029	0.75	0.493	0.066	1	0.457	0.154	1	0.495	0.119	0.88	0.472	0.061	1	0.558	0.065	1	0.526
nbLIIVp,	nobox,left,inner,incongruent, mean accuracy-percent correct						43	2	1	0.499	0.085	1	0.565	0.093	1	0.385	0.044	1	0.461	0.066	1	0.578	0.065	1	0.501	0.063	0.71	0.531	0.118	0.88	0.46	0.073	0.88	0.423	0.064	0.88	0.484	0.115	1	0.384	0.058	1	0.415	0.08	1	0.443	0.028	1	0.463
nbROIVrt,	nobox,right,outer,incongruent, mean reaction time						44	2	1	0.623	0.089	0.88	0.697	0.109	0.88	0.635	0.194	1	0.565	0.164	1	0.781	0.189	0.571	0.707	0.129	0.88	0.549	0.096	0.88	0.584	0.112	0.88	0.703	0.244	1	0.551	0.154	1	0.61	0.129	0.88	0.496	0.155	1	0.794	0.247	0.88	0.683
nbROIVsd,	nobox,right,outer,incongruent, reaction time Standard Deviation						45	2	1	0.455	0.078	1	0.586	0.082	0.88	0.377	0.067	1	0.451	0.124	1	0.491	0.077	1	0.35	0.053	0.88	0.414	0.044	0.75	0.424	0.1	1	0.438	0.049	0.88	0.466	0.1	1	0.374	0.06	1	0.403	0.033	1	0.458	0.025	0.88	0.48
nbROIVp,	nobox,left,right,incongruent, mean accuracy-percent correct						46	2	1	0.511	0.05	0.88	0.547	0.083	0.75	0.446	0.066	1	0.447	0.075	1	0.568	0.075	1	0.502	0.076	0.75	0.509	0.041	0.63	0.45	0.103	0.63	0.496	0.103	0.75	0.498	0.091	0.88	0.456	0.126	0.75	0.431	0.069	1	0.531	0.06	0.75	0.417
nbRIIVrt,	nobox,left,right,incongruent, mean reaction time						47	1	2	0.415	0.071	1	0.427	0.047	0.88	0.377	0.027	1	0.414	0.045	0.88	0.469	0.03	0.75	0.418	0.036	1	0.434	0.028	0.5	0.405	0.028	1	0.441	0.071	0.88	0.429	0.042	0.88	0.408	0.048	1	0.416	0.056	0.88	0.442	0.026	0.75	0.426
nbRIIVsd,	nobox,left,right,incongruent, reaction time Standard Deviation						48	1	2	0.376	0.055	0.88	0.396	0.067	1	0.367	0.05	0.88	0.386	0.06	0.75	0.501	0.073	1	0.455	0.028	0.75	0.418	0.021	0.5	0.397	0.031	1	0.479	0.08	0.88	0.451	0.056	1	0.404	0.059	1	0.408	0.045	1	0.472	0.066	0.5	0.483
nbRIIVp,	nobox,left,right,incongruent, mean accuracy-percent correct						49	1	2	0.413	0.082	1	0.457	0.061	0.75	0.399	0.065	1	0.431	0.085	1	0.439	0.046	1	0.395	0.032	1	0.448	0.061	0.75	0.419	0.081	1	0.449	0.056	1	0.473	0.086	0.88	0.381	0.048	1	0.44	0.082	1	0.439	0.062	1	0.431
							50	1	2	0.407	0.067	1	0.46	0.073	0.88	0.405	0.058	0.88	0.398	0.075	0.88	0.47	0.047	0.75	0.376	0.02	0.88	0.486	0.047	0.63	0.413	0.082	0.75	0.42	0.074	0.88	0.426	0.094	0.88	0.398	0.054	1	0.437	0.074	0.88	0.415	0.029	0.88	0.444
							51	1	2	0.387	0.059	1	0.398	0.083	1	0.372	0.057	1	0.435	0.09	0.75	0.471	0.087	0.625	0.381	0.058	1	0.488	0.07	0.88	0.39	0.037	0.88	0.396	0.074	0.88	0.369	0.07	0.88	0.363	0.06	0.88	0.421	0.101	0.88	0.423	0.076	0.88	0.431
							52	1	2	0.446	0.106	1	0.537	0.119	1	0.42	0.066	1	0.484	0.11	1	0.498	0.061	1	0.412	0.057	1	0.471	0.036	0.88	0.43	0.097	1	0.444	0.106	0.88	0.443	0.1	1	0.48	0.097	1	0.557	0.138	1	0.444	0.069	1	0.498
							53	1	2	0.535	0.121	1	0.529	0.077	0.88	0.566	0.189	0.88	0.577	0.118	1	0.649	0.097	0.875	0.588	0.164	0.75	0.605	0.065	1	0.618	0.095	1	0.566	0.136	0.88	0.611	0.087	1	0.534	0.147	1	0.628	0.172	1	0.661	0.081	1	0.725
							54	1	2	0.403	0.053	1	0.425	0.076	0.88	0.361	0.052	1	0.507	0.062	1	0.421	0.043	0.75	0.368	0.058	1	0.476	0.041	0.88	0.491	0.123	1	0.407	0.044	0.88	0.393	0.075	1	0.43	0.088	1	0.45	0.109	1	0.395	0.073	1	0.39
							55	1	2	0.43	0.08	1	0.509	0.059	0.88	0.404	0.082	1	0.438	0.07	1	0.5	0.062	1	0.479	0.056	1	0.443	0.043	0.88	0.439	0.084	1	0.411	0.058	0.88	0.459	0.082	1	0.455	0.066	1	0.577	0.143	1	0.465	0.035	0.88	0.458
							56	1	2	0.464	0.051	1	0.514	0.083	0.88	0.41	0.032	1	0.474	0.077	1	0.487	0.025	1	0.443	0.027	1	0.575	0.091	1	0.482	0.062	1	0.445	0.08	0.88	0.448	0.038	1	0.418	0.048	1	0.466	0.118	1	0.463	0.041	1	0.446
							57	1	2	0.348	0.057	1	0.348	0.096	0.88	0.34	0.047	1	0.336	0.042	0.75	0.406	0.023	0.85	0.353	0.06	1	0.408	0.106	0.63	0.392	0.085	0.63	0.32	0.054	0.88	0.309	0.048	1	0.308	0.037	0.88	0.321	0.046	0.75	0.327	0.033	0.88	0.373
							58	1	2	0.511	0.112	1	0.54	0.094	1	0.485	0.246	1	0.529	0.124	1	0.589	0.099	0.875	0.496	0.071	1	0.57	0.106	1	0.514	0.059	0.88	0.477	0.074	0.88	0.524	0.164	0.88	0.469	0.047	1	0.514	0.122	1	0.615	0.098	1	0.55
							59	1	2	0.379	0.042	1	0.399	0.12	0.88	0.361	0.053	1	0.382	0.088	1	0.48	0.132	0.625	0.359	0.01	0.5	0.451	0.054	0.75	0.386	0.036	0.88	0.443	0.112	0.88	0.371	0.06	1	0.361	0.066	1	0.416	0.115	1	0.451	0.063	0.75	0.421
							60	1	2	0.386	0.032	1	0.437	0.071	1	0.378	0.031	0.88	0.453	0.041	1	0.431	0.047	0.875	0.379	0.033	1	0.453	0.057	0.75	0.421	0.06	1	0.358	0.031	0.88	0.399	0.075	1	0.388	0.067	1	0.391	0.056	1	0.446	0.063	1	0.389
							61	1	2	0.359	0.016	1	0.405	0.045	0.88	0.433	0.107	1	0.442	0.069	0.75	0.393	0.048	1	0.362	0.035	1	0.455	0.067	0.75	0.383	0.056	1	0.352	0.044	0.88	0.37	0.06	1	0.435	0.079	0.88	0.421	0.051	1	0.434	0.108	0.88	0.369
							62	1	2	0.437	0.033	1	0.511	0.059	1	0.413	0.038	1	0.464	0.036	0.88	0.488	0.068	0.875	0.426	0.042	1	0.472	0.037	1	0.458	0.049	1	0.445	0.076	1	0.425	0.069	1	0.46	0.081	1	0.489	0.11	1	0.449	0.049	1	0.419
							63	1	2	0.37	0.049	1	0.36	0.06	0.63	0.365	0.051	1	0.428	0.103	0.75	0.459	0.061	0.75	0.45	0.069	0.75	0.412	0.056	0.63	0.416	0.066	0.75	0.36	0.04	1	0.405	0.071	1	0.333	0.07	1	0.375	0.144	0.88	0.356	0.08	0.63	0.442
							64	1	2	0.466	0.066	1	0.491	0.126	1	0.452	0.095	1	0.434	0.053	1	0.523	0.065	0.875	0.47	0.105	1	0.496	0.089	1	0.48	0.047	1	0.446	0.068	0.88	0.431	0.077	1	0.406	0.042	1	0.492	0.038	1	0.552	0.124	1	0.494
							65	1	2	0.472	0.108	0.88	0.457	0.077	0.88	0.491	0.082	0.88	0.449	0.093	1	0.462	0.058	1	0.37	0.025	1	0.496	0.031	1	0.463	0.063	1	0.445	0.093	0.88	0.506	0.186	1	0.471	0.1	1	0.51	0.164	1	0.466	0.046	1	0.458
							66	1	2	0.398	0.059	1	0.441	0.051	1	0.44	0.064	1	0.488	0.058	0.88	0.424	0.042	1	0.395	0.037	1	0.45	0.028	0.88	0.442	0.076	1	0.444	0.066	0.88	0.525	0.104	1	0.524	0.047	1	0.542	0.093	1	0.474	0.105	1	0.437
							67	1	2	0.455	0.087	1	0.544	0.094	1	0.417	0.048	1	0.459	0.067	1	0.461	0.043	1	0.433	0.045	1	0.499	0.064	0.63	0.447	0.068	1	0.4	0.045	0.88	0.415	0.076	1	0.369	0.038	1	0.467	0.127	1	0.463	0.066	1	0.421
							68	1	2	0.445	0.038	1	0.56	0.082	1	0.438	0.051	1	0.471	0.063	0.88	0.532	0.114	0.875	0.463	0.078	1	0.462	0.046	1	0.435	0.02	1	0.439	0.067	0.88	0.51	0.088	1	0.461	0.054	0.88	0.494	0.128	1	0.567	0.095	1	0.492
							69	2	2	0.73	0.177	1	0.645	0.083	1	0.685	0.146	0.88	0.774	0.157	1	0.615	0.142	1	0.675	0.154	1	0.648	0.081	0.88	0.646	0.078	1	0.712	0.173	0.88	0.689	0.091	1	0.886	0.142	1	0.803	0.086	1	0.707	0.157	1	0.723
							70	2	2	0.486	0.071	1	0.462	0.066	1	0.461	0.066	1	0.498	0.089	0.88	0.467	0.064	1	0.389	0.024	1	0.47	0.119	1	0.451	0.083	1	0.531	0.107	0.88	0.566	0.082	1	0.566	0.099	0.88	0.536	0.067	1	0.445	0.045	1	0.461
							71	2	2	0.389	0.03	1	0.446	0.135	0.88	0.381	0.04	1	0.432	0.038	1	0.459	0.104	1	0.43	0.082	1	0.427	0.068	0.88	0.441	0.102	1	0.387	0.061	0.88	0.369	0.04	1	0.379	0.038	1	0.368	0.038	1	0.397	0.037	0.88	0.4
							72	2	2	0.658	0.171	1	0.605	0.121	1	0.738	0.075	1	0.574	0.103	1	0.611	0.087	0.625	0.593	0.058	1	0.578	0.066	1	0.579	0.11	0.88	0.689	0.206	0.88	0.715	0.13	1	0.696	0.07	0.88	0.663	0.15	0.88	0.76	0.115	0.88	0.671
							73	2	2	0.584	0.096	1	0.597	0.043	1	0.479	0.078	1	0.523	0.093	1	0.537	0.032	1	0.514	0.052	1	0.503	0.05	1	0.461	0.021	0.88	0.547	0.124	0.88	0.569	0.176	0.88	0.458	0.062	0.63	0.51	0.124	1	0.499	0.081	0.88	0.487
							74	2	2	0.637	0.158	1	0.689	0.123	1	0.527	0.136	1	0.605	0.125	0.88	0.618	0.054	0.875	0.543	0.097	0.88	0.593	0.075	1	0.62	0.119	0.88	0.595	0.134	1	0.675	0.135	1	0.606	0.13	0.88	0.576	0.118	1	0.643	0.162	1	0.63
							75	2	2	0.447	0.155	1	0.426	0.063	0.88	0.427	0.071	1	0.455	0.034	1	0.493	0.062	0.75	0.471	0.08	0.88	0.482	0.041	0.75	0.435	0.09	0.88	0.458	0.058	1	0.47	0.115	1	0.425	0.064	1	0.472	0.072	1	0.572	0.121	0.75	0.463
							76	2	2	0.441	0.136	1	0.429	0.081	0.88	0.419	0.06	1	0.433	0.083	1	0.429	0.052	0.625	0.419	0.046	0.88	0.463	0.033	0.88	0.446	0.088	0.88	0.487	0.06	0.75	0.39	0.052	0.63	0.447	0.085	0.88	0.427	0.066	1	0.46	0.105	0.88	0.392
							77	2	2	0.503	0.073	1	0.551	0.071	1	0.445	0.075	1	0.553	0.116	1	0.546	0.041	0.75	0.47	0.081	1	0.577	0.027	1	0.596	0.08	1	0.47	0.083	1	0.447	0.074	1	0.454	0.094	1	0.541	0.071	1	0.517	0.056	1	0.495
							78	2	2	0.547	0.128	0.88	0.538	0.089	1	0.455	0.052	1	0.482	0.057	0.88	0.534	0.084	1	0.473	0.077	1	0.496	0.042	0.88	0.471	0.072	1	0.517	0.062	1	0.511	0.035	1	0.476	0.057	1	0.529	0.124	1	0.517	0.069	1	0.492
							79	2	2	0.538	0.055	1	0.527	0.07	1	0.595	0.105	0.88	0.622	0.12	1	0.711	0.19	1	0.6	0.129	0.88	0.71	0.14	0.75	0.522	0.125	0.63	0.599	0.147	0.75	0.665	0.176	0.88	0.63	0.142	1	0.678	0.16	1	0.757	0.161	1	0.665
							80	2	2	0.595	0.145	0.88	0.699	0.09	0.88	0.453	0.109	1	0.575	0.113	0.88	0.632	0.105	0.75	0.57	0.127	0.88	0.607	0.094	1	0.519	0.12	1	0.563	0.095	0.88	0.606	0.098	1	0.532	0.21	1	0.636	0.206	1	0.548	0.061	0.75	0.58
							81	2	2	0.618	0.065	0.75	0.496	0.057	0.63	0.452	0.064	1	0.526	0.123	0.75	0.554	0.123	0.85	0.486	0.055	0.88	0.559	0.064	0.63	0.474	0.06	0.75	0.411	0.081	0.88	0.394	0.061	0.75	0.351	0.058	1	0.516	0.141	1	0.45	0.06	0.38	0.479
							82	2	2	0.458	0.066	1	0.462	0.07	1	0.446	0.103	0.88	0.517	0.101	1	0.506	0.077	0.75	0.486	0.104	0.88	0.497	0.042	1	0.5	0.071	0.88	0.48	0.141	0.88	0.417	0.089	1	0.466	0.068	0.88	0.433	0.068	1	0.5	0.073	0.88	0.488
							83	2	2	0.758	0.216	1	0.728	0.151	0.88	0.848	0.237	0.88	0.675	0.094	0.75	0.886	0.207	1	0.767	0.127	0.75	0.916	0.173	0.88	0.745	0.221	0.88	0.619	0.038	0.88	0.794	0.1	0.63	0.786	0.191	1	0.681	0.142	0.88	0.758	0.134	0.88	0.783
							84	2	2	0.436	0.1	0.88	0.512	0.103	1	0.418	0.089	1	0.473	0.182	1	0.549	0.11	0.75	0.475	0.17	1	0.536	0.065	0.88	0.541	0.145	1	0.428	0.039	0.88	0.478	0.127	1	0.51	0.16	1	0.474	0.176	0.88	0.557	0.174	0.88	0.479
							85	2	2	0.6	0.175	1	0.535	0.109	1	0.469	0.079	1	0.541	0.138	1	0.552	0.043	0.875	0.52	0.07	0.88	0.659	0.156	0.75	0.622	0.045	0.88	0.557	0.155	0.88	0.591	0.115	1	0.503	0.074	1	0.592	0.154	1	0.611	0.177	0.88	0.582
							86	2	2	0.44	0.108	1	0.522	0.057	0.88	0.422	0.079	1	0.466	0.084	1	0.484	0.071	0.875	0.42	0.034	1	0.534	0.092	0.63	0.462	0.062	0.88	0.383	0.063	0.88	0.44	0.094	1	0.418	0.081	1	0.508	0.18	1	0.446	0.039	1	0.492
							87	2	2	0.482	0.073	0.88	0.469	0.056	0.88	0.362	0.053	1	0.386	0.025	0.88	0.492	0.031	0.875	0.446	0.052	1	0.468	0.052	1	0.418	0.056	1	0.428	0.05	0.88	0.469	0.099	1	0.397	0.08	0.88	0.513	0.194	1	0.462	0.069	0.75	0.476
							88	2	2	0.575	0.174	1	0.656	0.199	1	0.562	0.09	1	0.707	0.203	1	0.637	0.074	1	0.643	0.073	1	0.715	0.189	0.75	0.661	0.27	0.88	0.628	0.197	0.88	0.616	0.12	1	0.514	0.105	1	0.592	0.106	1	0.581	0.077	0.88	0.587
							89	2	2	0.329	0.048	1	0.375	0.065	0.88	0.348	0.067	0.75	0.344	0.075	0.88	0.38	0.071	0.75	0.323	0.024	0.88	0.393	0.025	0.88	0.346	0.015	0.88	0.325	0.06	0.75	0.358	0.107	0.88	0.329	0.05	0.88	0.342	0.04	1	0.347	0.02	1	0.343
							90	2	2	0.492	0.089	1	0.546	0.093	1	0.428	0.048	1	0.551	0.054	1	0.654	0.239	0.875	0.643	0.177	1	0.492	0.063	1	0.45	0.085	1	0.598	0.215	0.88	0.583	0.115	1	0.591	0.085	1	0.6	0.088	0.88	0.748	0.195	0.75	0.785
							91	2	2	0.371	0.079	1	0.348	0.043	1	0.465	0.085	0.75	0.43	0.052	0.88	0.478	0.067	0.875	0.351	0.022	1	0.435	0.074	0.88	0.389	0.045	0.75	0.376	0.068	0.88	0.401	0.073	1	0.462	0.029	0.88	0.405	0.11	1	0.382	0.023	0.88	0.386
							92	2	2	0.401	0.053	1	0.431	0.07	0.88	0.373	0.032	1	0.508	0.05	1	0.49	0.025	1	0.418	0.041	0.88	0.477	0.055	1	0.407	0.036	1	0.431	0.074	0.88	0.424	0.068	1	0.417	0.083	1	0.417	0.049	0.88	0.493	0.096	1	0.425
							93	2	2	0.531	0.19	1	0.61	0.175	1	0.476	0.07	1	0.543	0.093	1	0.535	0.068	1	0.557	0.166	1	0.543	0.093	1	0.484	0.092	1	0.517	0.089	0.88	0.48	0.089	1	0.482	0.092	1	0.506	0.136	1	0.53	0.065	1	0.513
							94	2	2	0.637	0.14	1	0.658	0.109	1	0.75	0.058	1	0.633	0.119	1	0.615	0.085	1	0.612	0.109	1	0.731	0.139	0.88	0.706	0.157	1	0.64	0.137	0.86	0.701	0.113	1	0.614	0.055	1	0.65	0.101	1	0.646	0.149	1	0.648
[truncated: 8 more columns]

## Sheet: Sheet2
			ID,	sex,	Order,	bLOVrt,	bLOVsd,	bLOVp,	bLIVrt,	bLIVsd,	bLIVp,	bROVrt,	bROVsd,	bROVp,	bRIVrt,	bRIVsd,	bRIVp,	bLOIVrt,	bLOIVsd,	bLOIVp,	bLIIVrt,	bLIIVsd,	bLIIVp,	bROIVrt,	bROIVsd,	bROIVp,	bRIIVrt,	bRIIVsd,	bRIIVp,	nbLOVrt,	nbLOVsd,	nbLOVp,	nbLIVrt,	nbLIVsd,	nbLIVp,	nbROVrt,	nbROVsd,	nbROVp	,nbRIVrt,	nbRIVsd,	nbRIVp,	nbLOIVrt,	nbLOIVsd,	nbLOIVp,	nbLIIVrt,	nbLIIVsd,	nbLIIVp,	nbROIVrt,	nbROIVsd,
1	1	1	0.465	0.044	1	0.487	0.07	1	0.435	0.049	1	0.516	0.11	1	0.513	0.037	1	0.468	0.074	1	0.545	0.057	1	0.51	0.154	1	0.497	0.066	1	0.458	0.09	1	0.417	0.057	1	0.46	0.074	1	0.476	0.053	0.88	0.518	0.146	1	0.509	0.038	1	0.457	0.036
2	1	1	0.496	0.142	1	0.497	0.069	1	0.463	0.099	1	0.537	0.094	1	0.63	0.112	0.857	0.528	0.068	1	0.556	0.068	0.88	0.495	0.052	1	0.444	0.049	1	0.486	0.08	1	0.442	0.076	0.88	0.437	0.032	1	0.551	0.1	0.88	0.471	0.065	1	0.482	0.045	1	0.489	0.078
3	1	1	0.389	0.07	1	0.416	0.107	0.88	0.418	0.084	0.88	0.479	0.076	1	0.463	0.057	0.75	0.397	0.054	1	0.432	0.047	0.5	0.452	0.032	1	0.409	0.085	1	0.432	0.123	1	0.385	0.095	1	0.445	0.071	1	0.473	0.05	0.75	0.396	0.05	0.75	0.44	0.089	0.75	0.45	0.046
4	1	1	0.429	0.07	1	0.562	0.111	1	0.549	0.108	1	0.663	0.165	1	0.594	0.054	0.875	0.537	0.114	0.88	0.561	0.055	0.88	0.54	0.122	0.88	0.536	0.328	0.88	0.404	0.077	1	0.497	0.11	0.88	0.497	0.083	1	0.474	0.093	0.75	0.464	0.082	1	0.514	0.141	0.88	0.516	0.055
5	1	1	0.365	0.043	1	0.412	0.069	0.88	0.355	0.045	1	0.382	0.065	1	0.485	0.076	0.75	0.393	0.055	0.88	0.412	0.067	0.88	0.407	0.045	0.88	0.373	0.046	0.88	0.37	0.028	1	0.326	0.019	1	0.361	0.041	1	0.449	0.047	1	0.408	0.043	0.88	0.426	0.045	0.63	0.394	0.053
6	1	1	0.406	0.051	1	0.385	0.057	1	0.358	0.057	0.88	0.424	0.066	1	0.447	0.091	0.75	0.427	0.082	0.75	0.47	0.107	0.63	0.436	0.06	0.63	0.344	0.043	0.75	0.401	0.053	1	0.336	0.056	0.75	0.347	0.036	0.88	0.373	0.039	1	0.516	0.178	0.75	0.425	0.073	0.5	0.367	0.061
7	1	1	0.406	0.093	1	0.467	0.155	0.75	0.387	0.076	0.88	0.442	0.1	1	0.387	0.063	0.63	0.436	0.085	0.88	0.442	0.06	0.63	0.408	0.052	0.88	0.382	0.092	0.88	0.345	0.068	1	0.328	0.043	0.88	0.336	0.039	1	0.374	0.021	1	0.387	0.049	0.88	0.401	0.059	0.38	0.368	0.04
8	1	1	0.426	0.133	1	0.396	0.057	0.88	0.407	0.075	1	0.443	0.11	1	0.441	0.045	1	0.391	0.054	0.88	0.429	0.038	0.88	0.406	0.046	1	0.342	0.034	0.88	0.418	0.098	1	0.376	0.043	1	0.377	0.05	1	0.381	0.024	1	0.399	0.049	1	0.408	0.043	0.63	0.388	0.053
9	1	1	0.438	0.038	0.88	0.448	0.04	1	0.446	0.08	1	0.412	0.037	0.88	0.481	0.031	0.875	0.415	0.02	0.88	0.462	0.07	0.88	0.416	0.051	0.88	0.516	0.229	0.88	0.424	0.022	0.88	0.461	0.091	1	0.446	0.089	1	0.466	0.028	0.88	0.463	0.055	0.88	0.454	0.091	0.88	0.402	0.04
10	1	1	0.39	0.013	0.88	0.441	0.038	1	0.542	0.111	0.88	0.434	0.043	1	0.457	0.058	1	0.452	0.053	1	0.443	0.077	1	0.428	0.044	0.88	0.479	0.058	1	0.441	0.058	1	0.49	0.042	1	0.41	0.058	1	0.497	0.079	0.88	0.501	0.029	1	0.462	0.052	1	0.413	0.034
11	1	1	0.41	0.039	0.75	0.427	0.057	1	0.394	0.069	1	0.377	0.056	1	0.472	0.066	1	0.407	0.046	1	0.39	0.065	1	0.394	0.028	0.88	0.435	0.052	1	0.418	0.059	0.88	0.425	0.11	0.88	0.41	0.052	1	0.441	0.029	0.75	0.46	0.034	0.88	0.487	0.169	1	0.419	0.063
12	1	1	0.404	0.025	0.88	0.412	0.039	0.88	0.376	0.016	0.63	0.395	0.044	1	0.463	0.081	1	0.401	0.038	0.75	0.402	0.05	1	0.377	0.055	0.88	0.424	0.056	1	0.413	0.042	1	0.501	0.151	1	0.405	0.082	1	0.494	0.028	0.63	0.403	0.034	0.63	0.419	0.061	1	0.357	0.022
13	1	1	0.446	0.082	0.88	0.463	0.069	1	0.515	0.096	1	0.423	0.075	1	0.519	0.088	1	0.465	0.047	0.88	0.519	0.178	1	0.432	0.052	0.88	0.473	0.067	1	0.479	0.079	0.88	0.504	0.094	0.88	0.467	0.108	1	0.453	0.04	0.75	0.461	0.051	0.88	0.492	0.065	0.75	0.447	0.054
14	1	1	0.49	0.043	0.88	0.644	0.088	0.88	0.554	0.096	1	0.466	0.025	1	0.656	0.124	0.875	0.666	0.136	1	0.47	0.052	1	0.45	0.044	0.88	0.53	0.094	1	0.49	0.076	1	0.478	0.079	1	0.426	0.053	1	0.565	0.11	1	0.536	0.05	0.88	0.427	0.055	1	0.486	0.101
15	1	1	0.38	0.044	0.88	0.437	0.039	1	0.456	0.085	1	0.474	0.084	1	0.428	0.075	0.875	0.414	0.026	1	0.42	0.07	1	0.479	0.082	0.88	0.433	0.035	1	0.453	0.03	1	0.442	0.065	1	0.434	0.047	1	0.472	0.052	1	0.484	0.046	0.88	0.412	0.077	1	0.431	0.068
16	1	1	0.554	0.096	1	0.644	0.088	0.88	0.525	0.104	1	0.466	0.025	1	0.656	0.124	0.875	0.666	0.136	1	0.656	0.124	0.88	0.53	0.094	1	0.53	0.094	1	0.49	0.076	1	0.478	0.079	1	0.426	0.053	1	0.656	0.124	0.88	0.426	0.053	1	0.427	0.055	1	0.486	0.101
17	1	1	0.407	0.035	0.88	0.454	0.05	1	0.484	0.116	0.88	0.453	0.053	1	0.518	0.141	0.875	0.427	0.063	1	0.446	0.082	1	0.432	0.048	0.88	0.475	0.053	1	0.472	0.032	1	0.453	0.072	1	0.429	0.073	1	0.479	0.047	1	0.485	0.077	1	0.44	0.036	1	0.372	0.038
18	2	1	0.633	0.122	1	0.646	0.111	1	0.643	0.143	1	0.566	0.138	1	0.656	0.123	0.875	0.565	0.172	1	0.633	0.113	1	0.696	0.135	1	0.577	0.097	1	0.57	0.117	1	0.581	0.077	1	0.547	0.063	1	0.743	0.158	1	0.564	0.148	0.88	0.626	0.09	1	0.566	0.037
19	2	1	0.656	0.213	1	0.555	0.108	1	0.601	0.068	1	0.505	0.088	1	0.574	0.092	1	0.516	0.092	1	0.594	0.141	0.88	0.505	0.138	0.88	0.452	0.115	1	0.413	0.087	1	0.399	0.072	1	0.381	0.052	1	0.463	0.073	1	0.455	0.082	0.88	0.474	0.072	0.88	0.458	0.04
20	2	1	0.551	0.184	1	0.615	0.103	0.88	0.532	0.108	1	0.529	0.143	0.88	0.543	0.039	1	0.533	0.071	0.88	0.633	0.056	0.75	0.545	0.073	1	0.565	0.105	1	0.688	0.139	1	0.557	0.092	0.88	0.555	0.094	0.88	0.598	0.07	1	0.572	0.09	0.88	0.552	0.104	1	0.578	0.051
21	2	1	0.583	0.087	1	0.619	0.089	1	0.598	0.133	1	0.585	0.12	1	0.673	0.141	0.875	0.562	0.053	1	0.692	0.121	1	0.658	0.141	0.88	0.549	0.141	1	0.538	0.138	1	0.496	0.091	1	0.487	0.079	1	0.593	0.258	1	0.539	0.068	0.88	0.528	0.088	0.88	0.504	0.064
22	2	1	0.538	0.182	1	0.505	0.059	1	0.544	0.121	1	0.482	0.043	1	0.64	0.097	0.5	0.501	0.078	0.75	0.53	0.055	0.75	0.518	0.161	0.63	0.47	0.098	1	0.509	0.07	1	0.4	0.075	1	0.463	0.079	1	0.501	0.076	1	0.519	0.044	1	0.447	0.041	0.88	0.448	0.011
23	2	1	0.498	0.1	1	0.58	0.131	0.88	0.661	0.239	1	0.561	0.161	1	0.599	0.131	0.875	0.546	0.117	1	0.569	0.044	1	0.684	0.308	1	0.609	0.15	1	0.526	0.078	1	0.554	0.136	1	0.507	0.072	1	0.602	0.056	1	0.613	0.261	0.63	0.581	0.079	1	0.57	0.1
24	2	1	0.624	0.139	1	0.748	0.223	1	0.66	0.048	0.88	0.655	0.144	1	0.784	0.172	0.857	0.687	0.167	0.75	0.708	0.198	0.88	0.724	0.199	0.88	0.54	0.123	1	0.576	0.073	1	0.524	0.126	1	0.565	0.084	1	0.753	0.12	0.75	0.652	0.066	0.71	0.701	0.139	0.75	0.552	0.016
25	2	1	0.43	0.1	0.75	0.469	0.062	0.63	0.319	0.041	0.88	0.444	0.101	1	0.379	0.065	1	0.346	0.032	0.88	0.413	0.055	0.63	0.367	0.049	0.88	0.347	0.037	0.75	0.367	0.089	0.88	0.365	0.067	1	0.382	0.096	0.88	0.357	0.034	0.88	0.359	0.046	0.75	0.376	0.066	0.75	0.352	0.034
26	2	1	0.455	0.142	1	0.508	0.091	1	0.398	0.104	0.88	0.501	0.083	1	0.489	0.032	0.75	0.407	0.076	0.75	0.541	0.082	1	0.471	0.061	0.88	0.361	0.052	0.88	0.393	0.08	1	0.423	0.05	0.88	0.396	0.049	0.88	0.431	0.04	0.88	0.453	0.087	0.88	0.477	0.051	0.63	0.478	0.071
27	2	1	0.77	0.044	1	0.786	0.081	1	0.825	0.057	1	0.835	0.105	0.88	0.865	0.156	1	0.841	0.106	0.88	0.841	0.06	0.88	0.819	0.072	1	0.748	0.067	0.88	0.759	0.048	1	0.829	0.076	1	0.836	0.09	1	0.808	0.086	1	0.737	0.057	1	0.806	0.043	0.88	0.773	0.038
28	2	1	0.543	0.12	1	0.509	0.085	1	0.584	0.125	1	0.497	0.092	0.88	0.918	0.431	0.875	0.493	0.08	0.75	0.533	0.133	0.88	0.478	0.045	0.88	0.426	0.062	0.88	0.469	0.047	1	0.478	0.032	0.88	0.543	0.101	0.88	0.457	0.055	1	0.457	0.049	1	0.492	0.083	0.88	0.467	0.069
29	2	1	0.465	0.098	0.88	0.485	0.05	0.88	0.524	0.142	0.88	0.589	0.085	1	0.518	0.065	1	0.463	0.081	0.88	0.496	0.088	0.88	0.458	0.056	0.88	0.388	0.047	0.88	0.41	0.087	1	0.438	0.072	1	0.473	0.072	1	0.41	0.029	0.88	0.42	0.011	0.88	0.481	0.052	0.63	0.482	0.08
31	2	1	0.576	0.114	1	0.736	0.115	0.75	0.653	0.127	1	0.706	0.194	0.75	0.733	0.156	1	0.619	0.086	0.75	0.656	0.159	0.88	0.623	0.116	1	0.559	0.104	0.75	0.638	0.074	1	0.625	0.111	1	0.531	0.099	1	0.595	0.214	0.75	0.597	0.074	0.88	0.551	0.068	0.75	0.56	0.187
32	2	1	0.479	0.094	1	0.568	0.126	1	0.592	0.205	1	0.513	0.136	0.75	0.546	0.142	0.875	0.552	0.152	0.75	0.495	0.058	0.75	0.513	0.164	0.75	0.45	0.081	0.88	0.425	0.101	1	0.51	0.161	0.88	0.484	0.137	1	0.588	0.135	1	0.54	0.076	0.88	0.492	0.074	0.75	0.482	0.082
33	2	1	0.582	0.181	1	0.552	0.088	1	0.503	0.084	1	0.562	0.162	1	0.529	0.046	1	0.474	0.097	0.88	0.631	0.134	0.88	0.629	0.147	0.88	0.396	0.055	0.88	0.447	0.055	1	0.4	0.065	1	0.418	0.11	1	0.494	0.068	1	0.398	0.037	1	0.523	0.095	0.63	0.482	0.104
34	2	1	0.623	0.167	1	0.527	0.155	1	0.401	0.097	1	0.407	0.099	1	0.66	0.204	0.75	0.526	0.109	0.75	0.53	0.071	0.88	0.518	0.111	1	0.393	0.054	0.88	0.532	0.144	1	0.38	0.052	1	0.413	0.065	1	0.534	0.056	0.88	0.48	0.037	1	0.531	0.117	0.75	0.495	0.127
35	2	1	0.566	0.194	1	0.523	0.114	1	0.441	0.113	1	0.58	0.187	1	0.546	0.077	0.75	0.468	0.04	0.75	0.546	0.052	0.88	0.505	0.093	0.88	0.442	0.059	0.88	0.474	0.111	1	0.402	0.05	1	0.472	0.034	1	0.507	0.074	1	0.482	0.046	0.88	0.528	0.054	0.75	0.51	0.08
36	2	1	0.824	0.341	1	0.99	0.218	1	0.739	0.162	0.88	0.942	0.239	0.86	0.973	0.208	0.875	0.729	0.171	0.75	0.902	0.279	1	0.801	0.163	0.86	0.605	0.12	0.88	0.61	0.15	1	0.633	0.158	1	0.661	0.112	1	0.685	0.18	1	0.829	0.271	1	0.749	0.21	0.88	0.78	0.236
37	2	1	0.499	0.077	1	0.468	0.082	0.88	0.478	0.066	1	0.551	0.159	0.88	0.544	0.072	1	0.572	0.096	0.88	0.524	0.075	0.88	0.606	0.096	0.88	0.37	0.039	0.88	0.391	0.074	1	0.387	0.075	1	0.378	0.088	1	0.42	0.034	0.88	0.469	0.095	1	0.394	0.051	0.75	0.506	0.139
38	2	1	0.662	0.109	1	0.84	0.255	0.88	0.634	0.091	1	0.706	0.243	1	0.794	0.249	1	0.608	0.087	0.88	0.701	0.072	1	0.688	0.112	1	0.411	0.069	0.75	0.474	0.044	1	0.466	0.062	1	0.455	0.061	1	0.543	0.088	1	0.466	0.069	1	0.54	0.134	0.88	0.472	0.131
39	2	1	0.936	0.221	1	0.963	0.227	0.88	0.73	0.057	0.88	0.74	0.11	1	0.795	0.122	1	0.763	0.123	1	0.772	0.111	0.88	0.709	0.104	0.88	0.603	0.055	0.88	0.688	0.104	1	0.561	0.08	1	0.562	0.057	0.88	0.795	0.122	1	0.763	0.123	1	0.64	0.107	0.75	0.647	0.138
40	2	1	0.45	0.053	1	0.49	0.069	1	0.441	0.081	1	0.56	0.158	1	0.506	0.099	1	0.424	0.028	0.88	0.616	0.199	0.63	0.492	0.071	1	0.395	0.064	0.88	0.402	0.041	1	0.474	0.074	1	0.481	0.118	1	0.457	0.027	0.88	0.414	0.057	1	0.428	0.038	0.75	0.427	0.045
41	2	1	0.489	0.136	1	0.645	0.289	1	0.424	0.134	0.88	0.543	0.155	1	0.727	0.121	0.88	0.738	0.206	0.38	0.697	0.076	0.63	0.646	0.133	0.88	0.528	0.057	0.88	0.55	0.127	1	0.603	0.303	1	0.701	0.37	1	0.591	0.084	1	0.548	0.1	0.88	0.702	0.148	0.88	0.601	0.078
42	2	1	0.538	0.152	1	0.521	0.083	0.88	0.506	0.136	0.88	0.482	0.029	0.75	0.541	0.125	1	0.589	0.123	0.88	0.506	0.136	0.88	0.482	0.029	0.75	0.493	0.066	1	0.457	0.154	1	0.495	0.119	0.88	0.472	0.061	1	0.558	0.065	1	0.526	0.103	1	0.49	0.027	0.75	0.524	0.072
43	2	1	0.499	0.085	1	0.565	0.093	1	0.385	0.044	1	0.461	0.066	1	0.578	0.065	1	0.501	0.063	0.71	0.531	0.118	0.88	0.46	0.073	0.88	0.423	0.064	0.88	0.484	0.115	1	0.384	0.058	1	0.415	0.08	1	0.443	0.028	1	0.463	0.053	1	0.449	0.085	0.88	0.433	0.052
44	2	1	0.623	0.089	0.88	0.697	0.109	0.88	0.635	0.194	1	0.565	0.164	1	0.781	0.189	0.571	0.707	0.129	0.88	0.549	0.096	0.88	0.584	0.112	0.88	0.703	0.244	1	0.551	0.154	1	0.61	0.129	0.88	0.496	0.155	1	0.794	0.247	0.88	0.683	0.242	0.86	0.724	0.178	0.75	0.71	0.183
45	2	1	0.455	0.078	1	0.586	0.082	0.88	0.377	0.067	1	0.451	0.124	1	0.491	0.077	1	0.35	0.053	0.88	0.414	0.044	0.75	0.424	0.1	1	0.438	0.049	0.88	0.466	0.1	1	0.374	0.06	1	0.403	0.033	1	0.458	0.025	0.88	0.48	0.043	0.75	0.443	0.054	0.88	0.408	0.047
46	2	1	0.511	0.05	0.88	0.547	0.083	0.75	0.446	0.066	1	0.447	0.075	1	0.568	0.075	1	0.502	0.076	0.75	0.509	0.041	0.63	0.45	0.103	0.63	0.496	0.103	0.75	0.498	0.091	0.88	0.456	0.126	0.75	0.431	0.069	1	0.531	0.06	0.75	0.417	0.026	0.5	0.505	0.07	0.75	0.452	0.064
47	1	2	0.415	0.071	1	0.427	0.047	0.88	0.377	0.027	1	0.414	0.045	0.88	0.469	0.03	0.75	0.418	0.036	1	0.434	0.028	0.5	0.405	0.028	1	0.441	0.071	0.88	0.429	0.042	0.88	0.408	0.048	1	0.416	0.056	0.88	0.442	0.026	0.75	0.426	0.033	1	0.436	0.016	0.88	0.428	0.022
48	1	2	0.376	0.055	0.88	0.396	0.067	1	0.367	0.05	0.88	0.386	0.06	0.75	0.501	0.073	1	0.455	0.028	0.75	0.418	0.021	0.5	0.397	0.031	1	0.479	0.08	0.88	0.451	0.056	1	0.404	0.059	1	0.408	0.045	1	0.472	0.066	0.5	0.483	0.05	0.75	0.485	0.064	1	0.416	0.021
49	1	2	0.413	0.082	1	0.457	0.061	0.75	0.399	0.065	1	0.431	0.085	1	0.439	0.046	1	0.395	0.032	1	0.448	0.061	0.75	0.419	0.081	1	0.449	0.056	1	0.473	0.086	0.88	0.381	0.048	1	0.44	0.082	1	0.439	0.062	1	0.431	0.069	1	0.455	0.057	0.5	0.464	0.074
50	1	2	0.407	0.067	1	0.46	0.073	0.88	0.405	0.058	0.88	0.398	0.075	0.88	0.47	0.047	0.75	0.376	0.02	0.88	0.486	0.047	0.63	0.413	0.082	0.75	0.42	0.074	0.88	0.426	0.094	0.88	0.398	0.054	1	0.437	0.074	0.88	0.415	0.029	0.88	0.444	0.062	0.88	0.395	0.091	0.5	0.412	0.054
51	1	2	0.387	0.059	1	0.398	0.083	1	0.372	0.057	1	0.435	0.09	0.75	0.471	0.087	0.625	0.381	0.058	1	0.488	0.07	0.88	0.39	0.037	0.88	0.396	0.074	0.88	0.369	0.07	0.88	0.363	0.06	0.88	0.421	0.101	0.88	0.423	0.076	0.88	0.431	0.039	0.88	0.433	0.033	0.5	0.418	0.049
52	1	2	0.446	0.106	1	0.537	0.119	1	0.42	0.066	1	0.484	0.11	1	0.498	0.061	1	0.412	0.057	1	0.471	0.036	0.88	0.43	0.097	1	0.444	0.106	0.88	0.443	0.1	1	0.48	0.097	1	0.557	0.138	1	0.444	0.069	1	0.498	0.083	1	0.491	0.057	0.63	0.583	0.198
53	1	2	0.535	0.121	1	0.529	0.077	0.88	0.566	0.189	0.88	0.577	0.118	1	0.649	0.097	0.875	0.588	0.164	0.75	0.605	0.065	1	0.618	0.095	1	0.566	0.136	0.88	0.611	0.087	1	0.534	0.147	1	0.628	0.172	1	0.661	0.081	1	0.725	0.124	1	0.534	0.07	0.75	0.6	0.166
54	1	2	0.403	0.053	1	0.425	0.076	0.88	0.361	0.052	1	0.507	0.062	1	0.421	0.043	0.75	0.368	0.058	1	0.476	0.041	0.88	0.491	0.123	1	0.407	0.044	0.88	0.393	0.075	1	0.43	0.088	1	0.45	0.109	1	0.395	0.073	1	0.39	0.062	1	0.47	0.056	0.75	0.505	0.068
55	1	2	0.43	0.08	1	0.509	0.059	0.88	0.404	0.082	1	0.438	0.07	1	0.5	0.062	1	0.479	0.056	1	0.443	0.043	0.88	0.439	0.084	1	0.411	0.058	0.88	0.459	0.082	1	0.455	0.066	1	0.577	0.143	1	0.465	0.035	0.88	0.458	0.041	1	0.456	0.052	0.88	0.52	0.119
56	1	2	0.464	0.051	1	0.514	0.083	0.88	0.41	0.032	1	0.474	0.077	1	0.487	0.025	1	0.443	0.027	1	0.575	0.091	1	0.482	0.062	1	0.445	0.08	0.88	0.448	0.038	1	0.418	0.048	1	0.466	0.118	1	0.463	0.041	1	0.446	0.043	1	0.552	0.054	0.88	0.489	0.094
57	1	2	0.348	0.057	1	0.348	0.096	0.88	0.34	0.047	1	0.336	0.042	0.75	0.406	0.023	0.85	0.353	0.06	1	0.408	0.106	0.63	0.392	0.085	0.63	0.32	0.054	0.88	0.309	0.048	1	0.308	0.037	0.88	0.321	0.046	0.75	0.327	0.033	0.88	0.373	0.061	0.88	0.323	0.042	0.38	0.33	0.03
58	1	2	0.511	0.112	1	0.54	0.094	1	0.485	0.246	1	0.529	0.124	1	0.589	0.099	0.875	0.496	0.071	1	0.57	0.106	1	0.514	0.059	0.88	0.477	0.074	0.88	0.524	0.164	0.88	0.469	0.047	1	0.514	0.122	1	0.615	0.098	1	0.55	0.066	1	0.545	0.059	0.88	0.539	0.044
59	1	2	0.379	0.042	1	0.399	0.12	0.88	0.361	0.053	1	0.382	0.088	1	0.48	0.132	0.625	0.359	0.01	0.5	0.451	0.054	0.75	0.386	0.036	0.88	0.443	0.112	0.88	0.371	0.06	1	0.361	0.066	1	0.416	0.115	1	0.451	0.063	0.75	0.421	0.047	0.88	0.468	0.065	0.63	0.466	0.116
60	1	2	0.386	0.032	1	0.437	0.071	1	0.378	0.031	0.88	0.453	0.041	1	0.431	0.047	0.875	0.379	0.033	1	0.453	0.057	0.75	0.421	0.06	1	0.358	0.031	0.88	0.399	0.075	1	0.388	0.067	1	0.391	0.056	1	0.446	0.063	1	0.389	0.033	1	0.461	0.043	0.75	0.435	0.031
61	1	2	0.359	0.016	1	0.405	0.045	0.88	0.433	0.107	1	0.442	0.069	0.75	0.393	0.048	1	0.362	0.035	1	0.455	0.067	0.75	0.383	0.056	1	0.352	0.044	0.88	0.37	0.06	1	0.435	0.079	0.88	0.421	0.051	1	0.434	0.108	0.88	0.369	0.032	0.88	0.393	0.042	0.88	0.392	0.107
62	1	2	0.437	0.033	1	0.511	0.059	1	0.413	0.038	1	0.464	0.036	0.88	0.488	0.068	0.875	0.426	0.042	1	0.472	0.037	1	0.458	0.049	1	0.445	0.076	1	0.425	0.069	1	0.46	0.081	1	0.489	0.11	1	0.449	0.049	1	0.419	0.069	1	0.478	0.039	0.88	0.453	0.052
63	1	2	0.37	0.049	1	0.36	0.06	0.63	0.365	0.051	1	0.428	0.103	0.75	0.459	0.061	0.75	0.45	0.069	0.75	0.412	0.056	0.63	0.416	0.066	0.75	0.36	0.04	1	0.405	0.071	1	0.333	0.07	1	0.375	0.144	0.88	0.356	0.08	0.63	0.442	0.055	0.75	0.426	0.097	0.63	0.447	0.086
64	1	2	0.466	0.066	1	0.491	0.126	1	0.452	0.095	1	0.434	0.053	1	0.523	0.065	0.875	0.47	0.105	1	0.496	0.089	1	0.48	0.047	1	0.446	0.068	0.88	0.431	0.077	1	0.406	0.042	1	0.492	0.038	1	0.552	0.124	1	0.494	0.071	0.88	0.434	0.027	0.75	0.522	0.06
65	1	2	0.472	0.108	0.88	0.457	0.077	0.88	0.491	0.082	0.88	0.449	0.093	1	0.462	0.058	1	0.37	0.025	1	0.496	0.031	1	0.463	0.063	1	0.445	0.093	0.88	0.506	0.186	1	0.471	0.1	1	0.51	0.164	1	0.466	0.046	1	0.458	0.042	1	0.475	0.068	0.75	0.475	0.052
66	1	2	0.398	0.059	1	0.441	0.051	1	0.44	0.064	1	0.488	0.058	0.88	0.424	0.042	1	0.395	0.037	1	0.45	0.028	0.88	0.442	0.076	1	0.444	0.066	0.88	0.525	0.104	1	0.524	0.047	1	0.542	0.093	1	0.474	0.105	1	0.437	0.036	1	0.56	0.092	0.88	0.546	0.119
67	1	2	0.455	0.087	1	0.544	0.094	1	0.417	0.048	1	0.459	0.067	1	0.461	0.043	1	0.433	0.045	1	0.499	0.064	0.63	0.447	0.068	1	0.4	0.045	0.88	0.415	0.076	1	0.369	0.038	1	0.467	0.127	1	0.463	0.066	1	0.421	0.047	1	0.441	0.056	0.75	0.46	0.057
68	1	2	0.445	0.038	1	0.56	0.082	1	0.438	0.051	1	0.471	0.063	0.88	0.532	0.114	0.875	0.463	0.078	1	0.462	0.046	1	0.435	0.02	1	0.439	0.067	0.88	0.51	0.088	1	0.461	0.054	0.88	0.494	0.128	1	0.567	0.095	1	0.492	0.073	1	0.474	0.081	0.88	0.476	0.076
69	2	2	0.73	0.177	1	0.645	0.083	1	0.685	0.146	0.88	0.774	0.157	1	0.615	0.142	1	0.675	0.154	1	0.648	0.081	0.88	0.646	0.078	1	0.712	0.173	0.88	0.689	0.091	1	0.886	0.142	1	0.803	0.086	1	0.707	0.157	1	0.723	0.218	0.88	0.713	0.069	1	0.694	0.107
70	2	2	0.486	0.071	1	0.462	0.066	1	0.461	0.066	1	0.498	0.089	0.88	0.467	0.064	1	0.389	0.024	1	0.47	0.119	1	0.451	0.083	1	0.531	0.107	0.88	0.566	0.082	1	0.566	0.099	0.88	0.536	0.067	1	0.445	0.045	1	0.461	0.053	1	0.47	0.049	0.75	0.497	0.101
71	2	2	0.389	0.03	1	0.446	0.135	0.88	0.381	0.04	1	0.432	0.038	1	0.459	0.104	1	0.43	0.082	1	0.427	0.068	0.88	0.441	0.102	1	0.387	0.061	0.88	0.369	0.04	1	0.379	0.038	1	0.368	0.038	1	0.397	0.037	0.88	0.4	0.048	1	0.404	0.024	0.63	0.522	0.113
72	2	2	0.658	0.171	1	0.605	0.121	1	0.738	0.075	1	0.574	0.103	1	0.611	0.087	0.625	0.593	0.058	1	0.578	0.066	1	0.579	0.11	0.88	0.689	0.206	0.88	0.715	0.13	1	0.696	0.07	0.88	0.663	0.15	0.88	0.76	0.115	0.88	0.671	0.204	0.88	0.754	0.176	1	0.658	0.065
73	2	2	0.584	0.096	1	0.597	0.043	1	0.479	0.078	1	0.523	0.093	1	0.537	0.032	1	0.514	0.052	1	0.503	0.05	1	0.461	0.021	0.88	0.547	0.124	0.88	0.569	0.176	0.88	0.458	0.062	0.63	0.51	0.124	1	0.499	0.081	0.88	0.487	0.076	1	0.517	0.089	1	0.479	0.055
74	2	2	0.637	0.158	1	0.689	0.123	1	0.527	0.136	1	0.605	0.125	0.88	0.618	0.054	0.875	0.543	0.097	0.88	0.593	0.075	1	0.62	0.119	0.88	0.595	0.134	1	0.675	0.135	1	0.606	0.13	0.88	0.576	0.118	1	0.643	0.162	1	0.63	0.144	1	0.633	0.139	1	0.527	0.079
75	2	2	0.447	0.155	1	0.426	0.063	0.88	0.427	0.071	1	0.455	0.034	1	0.493	0.062	0.75	0.471	0.08	0.88	0.482	0.041	0.75	0.435	0.09	0.88	0.458	0.058	1	0.47	0.115	1	0.425	0.064	1	0.472	0.072	1	0.572	0.121	0.75	0.463	0.061	0.88	0.495	0.118	1	0.45	0.052
76	2	2	0.441	0.136	1	0.429	0.081	0.88	0.419	0.06	1	0.433	0.083	1	0.429	0.052	0.625	0.419	0.046	0.88	0.463	0.033	0.88	0.446	0.088	0.88	0.487	0.06	0.75	0.39	0.052	0.63	0.447	0.085	0.88	0.427	0.066	1	0.46	0.105	0.88	0.392	0.042	0.63	0.487	0.098	0.75	0.432	0.041
77	2	2	0.503	0.073	1	0.551	0.071	1	0.445	0.075	1	0.553	0.116	1	0.546	0.041	0.75	0.47	0.081	1	0.577	0.027	1	0.596	0.08	1	0.47	0.083	1	0.447	0.074	1	0.454	0.094	1	0.541	0.071	1	0.517	0.056	1	0.495	0.09	1	0.503	0.055	1	0.545	0.065
78	2	2	0.547	0.128	0.88	0.538	0.089	1	0.455	0.052	1	0.482	0.057	0.88	0.534	0.084	1	0.473	0.077	1	0.496	0.042	0.88	0.471	0.072	1	0.517	0.062	1	0.511	0.035	1	0.476	0.057	1	0.529	0.124	1	0.517	0.069	1	0.492	0.079	1	0.51	0.051	1	0.48	0.061
79	2	2	0.538	0.055	1	0.527	0.07	1	0.595	0.105	0.88	0.622	0.12	1	0.711	0.19	1	0.6	0.129	0.88	0.71	0.14	0.75	0.522	0.125	0.63	0.599	0.147	0.75	0.665	0.176	0.88	0.63	0.142	1	0.678	0.16	1	0.757	0.161	1	0.665	0.176	0.88	0.747	0.191	0.88	0.729	0.152
80	2	2	0.595	0.145	0.88	0.699	0.09	0.88	0.453	0.109	1	0.575	0.113	0.88	0.632	0.105	0.75	0.57	0.127	0.88	0.607	0.094	1	0.519	0.12	1	0.563	0.095	0.88	0.606	0.098	1	0.532	0.21	1	0.636	0.206	1	0.548	0.061	0.75	0.58	0.12	1	0.606	0.115	0.75	0.545	0.131
81	2	2	0.618	0.065	0.75	0.496	0.057	0.63	0.452	0.064	1	0.526	0.123	0.75	0.554	0.123	0.85	0.486	0.055	0.88	0.559	0.064	0.63	0.474	0.06	0.75	0.411	0.081	0.88	0.394	0.061	0.75	0.351	0.058	1	0.516	0.141	1	0.45	0.06	0.38	0.479	0.063	0.63	0.498	0.087	0.38	0.528	0.097
82	2	2	0.458	0.066	1	0.462	0.07	1	0.446	0.103	0.88	0.517	0.101	1	0.506	0.077	0.75	0.486	0.104	0.88	0.497	0.042	1	0.5	0.071	0.88	0.48	0.141	0.88	0.417	0.089	1	0.466	0.068	0.88	0.433	0.068	1	0.5	0.073	0.88	0.488	0.105	0.75	0.428	0.14	0.5	0.517	0.124
83	2	2	0.758	0.216	1	0.728	0.151	0.88	0.848	0.237	0.88	0.675	0.094	0.75	0.886	0.207	1	0.767	0.127	0.75	0.916	0.173	0.88	0.745	0.221	0.88	0.619	0.038	0.88	0.794	0.1	0.63	0.786	0.191	1	0.681	0.142	0.88	0.758	0.134	0.88	0.783	0.143	1	0.803	0.092	0.63	0.722	0.116
84	2	2	0.436	0.1	0.88	0.512	0.103	1	0.418	0.089	1	0.473	0.182	1	0.549	0.11	0.75	0.475	0.17	1	0.536	0.065	0.88	0.541	0.145	1	0.428	0.039	0.88	0.478	0.127	1	0.51	0.16	1	0.474	0.176	0.88	0.557	0.174	0.88	0.479	0.064	0.75	0.488	0.031	0.75	0.461	0.056
85	2	2	0.6	0.175	1	0.535	0.109	1	0.469	0.079	1	0.541	0.138	1	0.552	0.043	0.875	0.52	0.07	0.88	0.659	0.156	0.75	0.622	0.045	0.88	0.557	0.155	0.88	0.591	0.115	1	0.503	0.074	1	0.592	0.154	1	0.611	0.177	0.88	0.582	0.128	1	0.718	0.071	0.88	0.693	0.148
86	2	2	0.44	0.108	1	0.522	0.057	0.88	0.422	0.079	1	0.466	0.084	1	0.484	0.071	0.875	0.42	0.034	1	0.534	0.092	0.63	0.462	0.062	0.88	0.383	0.063	0.88	0.44	0.094	1	0.418	0.081	1	0.508	0.18	1	0.446	0.039	1	0.492	0.056	1	0.475	0.025	0.5	0.482	0.107
87	2	2	0.482	0.073	0.88	0.469	0.056	0.88	0.362	0.053	1	0.386	0.025	0.88	0.492	0.031	0.875	0.446	0.052	1	0.468	0.052	1	0.418	0.056	1	0.428	0.05	0.88	0.469	0.099	1	0.397	0.08	0.88	0.513	0.194	1	0.462	0.069	0.75	0.476	0.057	1	0.465	0.068	0.88	0.487	0.087
88	2	2	0.575	0.174	1	0.656	0.199	1	0.562	0.09	1	0.707	0.203	1	0.637	0.074	1	0.643	0.073	1	0.715	0.189	0.75	0.661	0.27	0.88	0.628	0.197	0.88	0.616	0.12	1	0.514	0.105	1	0.592	0.106	1	0.581	0.077	0.88	0.587	0.119	0.88	0.595	0.123	0.75	0.584	0.069
89	2	2	0.329	0.048	1	0.375	0.065	0.88	0.348	0.067	0.75	0.344	0.075	0.88	0.38	0.071	0.75	0.323	0.024	0.88	0.393	0.025	0.88	0.346	0.015	0.88	0.325	0.06	0.75	0.358	0.107	0.88	0.329	0.05	0.88	0.342	0.04	1	0.347	0.02	1	0.343	0.051	0.75	0.357	0.015	0.38	0.365	0.038
90	2	2	0.492	0.089	1	0.546	0.093	1	0.428	0.048	1	0.551	0.054	1	0.654	0.239	0.875	0.643	0.177	1	0.492	0.063	1	0.45	0.085	1	0.598	0.215	0.88	0.583	0.115	1	0.591	0.085	1	0.6	0.088	0.88	0.748	0.195	0.75	0.785	0.199	0.75	0.639	0.158	0.88	0.661	0.142
91	2	2	0.371	0.079	1	0.348	0.043	1	0.465	0.085	0.75	0.43	0.052	0.88	0.478	0.067	0.875	0.351	0.022	1	0.435	0.074	0.88	0.389	0.045	0.75	0.376	0.068	0.88	0.401	0.073	1	0.462	0.029	0.88	0.405	0.11	1	0.382	0.023	0.88	0.386	0.025	1	0.379	0.049	0.75	0.393	0.048
92	2	2	0.401	0.053	1	0.431	0.07	0.88	0.373	0.032	1	0.508	0.05	1	0.49	0.025	1	0.418	0.041	0.88	0.477	0.055	1	0.407	0.036	1	0.431	0.074	0.88	0.424	0.068	1	0.417	0.083	1	0.417	0.049	0.88	0.493	0.096	1	0.425	0.042	0.88	0.465	0.108	0.88	0.453	0.126
93	2	2	0.531	0.19	1	0.61	0.175	1	0.476	0.07	1	0.543	0.093	1	0.535	0.068	1	0.557	0.166	1	0.543	0.093	1	0.484	0.092	1	0.517	0.089	0.88	0.48	0.089	1	0.482	0.092	1	0.506	0.136	1	0.53	0.065	1	0.513	0.063	0.75	0.484	0.079	0.88	0.506	0.085
94	2	2	0.637	0.14	1	0.658	0.109	1	0.75	0.058	1	0.633	0.119	1	0.615	0.085	1	0.612	0.109	1	0.731	0.139	0.88	0.706	0.157	1	0.64	0.137	0.86	0.701	0.113	1	0.614	0.055	1	0.65	0.101	1	0.646	0.149	1	0.648	0.119	0.88	0.597	0.165	0.88	0.687	0.175
[truncated: 5 more columns]
